# Supplementary material for: Overexpression of PGC‐1α in aging muscle enhances a subset of young‐like molecular patterns
Source: Aging Cell. 2018 Feb 10;17(2):e12707. doi: 10.1111/acel.12707 (PMC5847875; doi:10.1111/acel.12707)
Supplement: Supplementary file 3 [file ACEL-17-e12707-s003.xlsx]

## Sheet: Up-Regulated
Table Supplementary 2 mRNA differentially expressed in mice overexpressing PGC-1α.
Ensembl Gene ID	Gene Symbol	foldChange	log2FoldChange	pval	padj
ENSMUST00000044989	4932442L08Rik	103.379	6.6918	1.91e-11	1.19e-08
ENSMUST00000163945	Tmprss4	52.2899	5.70846	5.61e-10	2.34e-07
ENSMUST00000004453	Gpx6	52.0241	5.70111	6.07e-05	0.00320336
ENSMUST00000135295	Chst8	46.8805	5.55092	5.43e-09	1.57e-06
ENSMUST00000085092	Cacna2d2	37.2897	5.2207	9.19e-13	9.64e-10
ENSMUST00000052258	Sdsl	35.8678	5.16462	1.26e-14	2.15e-11
ENSMUST00000070911	Apol8	35.4067	5.14595	1.27e-11	8.59e-09
ENSMUST00000088013	Myrf	33.7268	5.07582	1.27e-06	0.000145957
ENSMUST00000060797	Casc1	29.8244	4.89842	6e-09	1.71e-06
ENSMUST00000073251	Ccdc177	29.6834	4.89158	0.00011466	0.00530209
ENSMUST00000117564	Zan	28.8409	4.85005	0.0019006	0.041452
ENSMUST00000182676	Atp13a4	28.8247	4.84924	0.000215729	0.00844762
ENSMUST00000153713	6820408C15Rik	28.8007	4.84803	1.43e-10	6.9e-08
ENSMUST00000149758	Vav2	28.6999	4.84297	2.26e-05	0.00150018
ENSMUST00000054095	Kctd8	28.2499	4.82017	8.24e-07	0.000100487
ENSMUST00000051756	Il31ra	28.1746	4.81632	0.0013698	0.0327332
ENSMUST00000123901	Sec14l2	25.9359	4.69688	4.56e-05	0.00258311
ENSMUST00000078615	BC051142	25.7321	4.68549	0.000222356	0.00863241
ENSMUST00000025404	Cidea	24.0538	4.58819	0.000219712	0.00855914
ENSMUST00000031624	1700018F24Rik	22.9782	4.5222	0.00162131	0.0370882
ENSMUST00000021242	Tac4	22.535	4.4941	4.93e-05	0.00273858
ENSMUST00000028853	Mal	21.9957	4.45915	0.000216753	0.00848404
ENSMUST00000089003	Atp2b2	20.6767	4.36994	1.86e-10	8.67e-08
ENSMUST00000071588	Nkx6-3	20.3923	4.34995	1.07e-10	5.4e-08
ENSMUST00000177786	Gm2956	18.4796	4.20786	0.00170424	0.0383932
ENSMUST00000034902	Gsta2	18.3904	4.20088	0.00159651	0.0366597
ENSMUST00000044384	Aldh1b1	17.8568	4.1584	7.33e-15	1.3e-11
ENSMUST00000193464	RP24-199C12.1	16.8554	4.07514	0.00172383	0.0386804
ENSMUST00000141543	C230035I16Rik	16.8215	4.07223	6.39e-10	2.56e-07
ENSMUST00000167507	Myo15b	16.721	4.06359	0.000241599	0.00917479
ENSMUST00000103299	Trbc2	16.6524	4.05766	8.95e-06	0.000710123
ENSMUST00000167288	Lck	16.2283	4.02044	0.00139069	0.0330317
ENSMUST00000139831	Rap1gap	16.1517	4.01361	2.04e-05	0.00137654
ENSMUST00000103544	Ighv1-75	16.0817	4.00735	3.17e-05	0.00193048
ENSMUST00000171799	BC049352	14.9706	3.90406	3.3e-17	9.62e-14
ENSMUST00000037798	Slc24a1	14.6992	3.87767	8.31e-12	6.21e-09
ENSMUST00000028855	Prom2	14.3694	3.84493	9.33e-06	0.000734562
ENSMUST00000121337	Serpina3f	13.7892	3.78547	0.000127349	0.00577197
ENSMUST00000082032	Gm4956	13.5014	3.75503	0.00221268	0.0463188
ENSMUST00000165963	Fam196b	13.3368	3.73734	4.07e-12	3.36e-09
ENSMUST00000074829	Tlr12	13.1544	3.71747	0.000618363	0.0184682
ENSMUST00000029742	Nudt17	12.5889	3.65408	7.05e-15	1.28e-11
ENSMUST00000096363	Tmem28	12.5191	3.64606	3.77e-16	8.54e-13
ENSMUST00000141307	Gm15543	12.5047	3.6444	2.34e-33	5.28e-29
ENSMUST00000158834	Gm24222	12.2698	3.61704	0.00047617	0.0151462
ENSMUST00000160589	2010300C02Rik	12.1155	3.59878	0.000791241	0.0220828
ENSMUST00000103740	Trac	12.0545	3.5915	0.00155915	0.0360121
ENSMUST00000075245	Unc13c	11.8852	3.57109	2.19e-06	0.00022854
ENSMUST00000064129	Ttc39a	11.822	3.5634	0.00032854	0.0115148
ENSMUST00000025572	Cd6	11.7505	3.55465	0.00237991	0.0487374
ENSMUST00000103230	Nppa	11.5996	3.53601	4.86e-09	1.47e-06
ENSMUST00000035987	Map3k9	11.3662	3.50668	2.77e-07	4.1e-05
ENSMUST00000043915	Serpina12	11.1082	3.47356	6.79e-05	0.00349315
ENSMUST00000109363	Fgf18	10.9602	3.4542	1.29e-08	3.2e-06
ENSMUST00000154825	9430041J12Rik	10.8358	3.43773	0.00101769	0.0265407
ENSMUST00000180497	Gm6634	10.8053	3.43366	5.1e-05	0.00281394
ENSMUST00000192220	AC147266.1	10.6516	3.413	0.00015646	0.00667556
ENSMUST00000096040	Svopl	10.5957	3.40541	0.000231438	0.00888001
ENSMUST00000006380	Fam131c	10.4165	3.38079	0.000413983	0.0136493
ENSMUST00000031059	Ppargc1a	10.2391	3.35601	2.12e-45	1.92e-40
ENSMUST00000192125	Tdrd9	9.98607	3.31992	0.000920114	0.024772
ENSMUST00000062787	Cd300e	9.97889	3.31888	0.000712563	0.0205395
ENSMUST00000167592	Smpd4	9.89445	3.30662	7.61e-05	0.00383054
ENSMUST00000195696	RP24-186G5.3	9.77785	3.28952	0.00190182	0.041452
ENSMUST00000145081	B430212C06Rik	9.68796	3.27619	2.36e-05	0.00154581
ENSMUST00000050921	A230052G05Rik	9.57097	3.25867	2.23e-13	2.93e-10
ENSMUST00000036072	5031414D18Rik	9.5492	3.25538	7.38e-10	2.92e-07
ENSMUST00000082404	mt-Td	9.48532	3.2457	1.85e-07	2.91e-05
ENSMUST00000031127	Slc10a4	9.32073	3.22044	3.49e-05	0.00208914
ENSMUST00000082395	mt-Tm	9.28426	3.21479	8.99e-12	6.51e-09
ENSMUST00000177391	Nacad	9.04837	3.17766	1.63e-05	0.00115078
ENSMUST00000172538	C920025E04Rik	8.99795	3.1696	5.5e-07	7.2e-05
ENSMUST00000165211	Mdga1	8.90176	3.15409	0.000528196	0.016392
ENSMUST00000031003	Ppp2r2c	8.86147	3.14755	2.04e-05	0.00137654
ENSMUST00000047446	Sidt1	8.85566	3.1466	0.00126011	0.0308533
ENSMUST00000148268	Accs	8.79011	3.13588	0.000759309	0.0214128
ENSMUST00000065438	Cdh22	8.58812	3.10234	8.11e-05	0.00404801
ENSMUST00000040880	Map6d1	8.58748	3.10223	2.1e-07	3.25e-05
ENSMUST00000143215	Cacna1a	8.52748	3.09212	0.00045974	0.014748
ENSMUST00000155046	Gm11431	8.45205	3.0793	0.000423109	0.013878
ENSMUST00000166219	Hsbp1l1	8.30811	3.05452	2.78e-09	9.1e-07
ENSMUST00000098929	Gm10702	8.30391	3.05379	0.000144622	0.00629818
ENSMUST00000046893	Gpr162	8.29425	3.05211	5.59e-05	0.00301485
ENSMUST00000082394	mt-Tq	8.29282	3.05186	1.12e-09	4.17e-07
ENSMUST00000071402	Elovl6	8.21139	3.03763	0.00114675	0.0288104
ENSMUST00000171438	Adam3	8.02409	3.00434	0.000550773	0.0169936
ENSMUST00000132047	Sh3bp1	8.01212	3.00218	7.24e-06	0.00059764
ENSMUST00000135042	8030451A03Rik	7.99452	2.99901	0.00183111	0.0403572
ENSMUST00000190122	Ptpn18	7.83336	2.96963	7.21e-06	0.000596239
ENSMUST00000175955	Pou5f2	7.75342	2.95483	0.00174821	0.0391111
ENSMUST00000061828	Kcng4	7.70363	2.94554	2.46e-06	0.000249498
ENSMUST00000161809	Oas1g	7.60296	2.92656	2.52e-05	0.00162705
ENSMUST00000142452	Frmd4a	7.58616	2.92337	0.000120296	0.005526
ENSMUST00000090473	Gpr88	7.424	2.8922	0.0017716	0.0395131
ENSMUST00000084509	Dmbt1	7.2989	2.86768	0.00161455	0.0369522
ENSMUST00000087357	2010002M12Rik	7.29603	2.86711	0.000521251	0.0162098
ENSMUST00000050258	Ttc24	7.28282	2.8645	5.64e-06	0.00049686
ENSMUST00000113768	Mx1	7.27312	2.86257	0.00129711	0.0315035
ENSMUST00000130727	Sp110	7.20899	2.8498	9.47e-05	0.00458725
ENSMUST00000074240	Fam69b	7.20544	2.84909	1.04e-08	2.69e-06
ENSMUST00000043315	Serpina3g	7.07486	2.8227	0.00146942	0.0344959
ENSMUST00000024702	Paqr4	7.06712	2.82112	7.13e-19	2.93e-15
ENSMUST00000044752	Nrtn	7.0132	2.81007	1.47e-07	2.41e-05
ENSMUST00000108759	Slc35f3	6.98554	2.80437	1.39e-06	0.000158298
ENSMUST00000002549	Abhd3	6.86694	2.77967	1.45e-08	3.5e-06
ENSMUST00000082393	mt-Ti	6.84853	2.77579	1.42e-11	9.42e-09
ENSMUST00000042954	Poln	6.7451	2.75384	9.07e-18	2.93e-14
ENSMUST00000148573	Dnase2a	6.70767	2.74581	2.94e-11	1.76e-08
ENSMUST00000128724	Iqsec2	6.6678	2.73721	7.33e-10	2.91e-07
ENSMUST00000126762	Adap1	6.57511	2.71702	0.000109505	0.00512659
ENSMUST00000081542	Kcnd2	6.54988	2.71147	0.000596418	0.0179806
ENSMUST00000047720	Ptchd2	6.50186	2.70085	1.77e-06	0.000193459
ENSMUST00000185181	Gm19272	6.49263	2.6988	0.000822311	0.022743
ENSMUST00000119543	Tm6sf1	6.43113	2.68507	3.83e-06	0.000360056
ENSMUST00000060918	Amz1	6.41562	2.68159	0.00195463	0.0423573
ENSMUST00000139095	A830036E02Rik	6.41419	2.68127	0.000574775	0.0174854
ENSMUST00000051430	Marveld3	6.3614	2.66934	0.000851785	0.0233937
ENSMUST00000032968	Cd19	6.34279	2.66512	2.03e-06	0.000215641
ENSMUST00000115100	Iqcg	6.31012	2.65767	4.17e-24	3.77e-20
ENSMUST00000194809	RP24-159H19.2	6.20043	2.63237	5.72e-10	2.36e-07
ENSMUST00000121875	Myo5b	6.20011	2.63229	0.00118944	0.029571
ENSMUST00000104440	Gm23768	6.1869	2.62922	0.00183826	0.0404458
ENSMUST00000037219	Agbl2	6.17108	2.62552	0.000395754	0.0132008
ENSMUST00000193201	P2ry1	6.11409	2.61214	4.19e-23	2.92e-19
ENSMUST00000173764	H2-Ob	6.09468	2.60755	0.001861	0.0407874
ENSMUST00000170805	Fetub	6.07429	2.60272	0.000301758	0.0108321
ENSMUST00000128316	Chaf1b	6.0531	2.59768	0.00098392	0.0259412
ENSMUST00000094456	Snph	6.01869	2.58945	6.77e-10	2.7e-07
ENSMUST00000085374	Slc17a7	6.01654	2.58893	5.78e-05	0.00308376
ENSMUST00000036748	Slc38a8	6.00877	2.58707	0.00111955	0.028284
ENSMUST00000168919	Klrk1	5.97905	2.57992	0.00179994	0.0398448
ENSMUST00000082397	mt-Tw	5.97675	2.57936	8.41e-06	0.000675048
ENSMUST00000030826	Slc2a5	5.96483	2.57648	0.00214515	0.0453141
ENSMUST00000082387	mt-Tf	5.95825	2.57489	3.98e-08	8.08e-06
ENSMUST00000159875	Tbc1d22bos	5.93832	2.57006	0.00238615	0.0487988
ENSMUST00000168254	Gm14446	5.86879	2.55306	0.00049725	0.0156443
ENSMUST00000132213	Cds1	5.84821	2.548	1.1e-07	1.89e-05
ENSMUST00000085040	Gpr171	5.84188	2.54643	0.00243532	0.0494913
ENSMUST00000023291	Mapk8ip2	5.82658	2.54265	0.00132464	0.0319547
ENSMUST00000131673	Crybb1	5.80615	2.53758	1.17e-06	0.000135076
ENSMUST00000144156	BC048679	5.76754	2.52796	0.00173511	0.0388854
ENSMUST00000045896	Pacsin1	5.72433	2.51711	4.02e-06	0.000373696
ENSMUST00000175183	Gm24560	5.70044	2.51107	0.000985649	0.0259641
ENSMUST00000050574	Ccnjl	5.6581	2.50032	8.21e-05	0.00408853
ENSMUST00000109872	Tmem74b	5.65502	2.49953	0.000402176	0.0133608
ENSMUST00000038101	Hrh2	5.63986	2.49566	4.14e-07	5.66e-05
ENSMUST00000082389	mt-Tv	5.61186	2.48848	6.27e-05	0.00328693
ENSMUST00000127192	Gsta1	5.6025	2.48607	0.000979603	0.0258754
ENSMUST00000186730	Ppfia4	5.59236	2.48346	0.000998891	0.0261784
ENSMUST00000033207	Zp2	5.5469	2.47168	0.00172514	0.0386959
ENSMUST00000082170	Fat3	5.51472	2.46329	0.000102457	0.0048763
ENSMUST00000110172	Prnd	5.50129	2.45977	0.000961409	0.0255364
ENSMUST00000109629	Gm15557	5.48753	2.45616	1.31e-05	0.000963759
ENSMUST00000145757	Dock11	5.43643	2.44266	1.45e-05	0.00104909
ENSMUST00000042710	Smim3	5.39909	2.43272	1.11e-09	4.14e-07
ENSMUST00000188329	Gm29101	5.36956	2.4248	0.00164924	0.0375036
ENSMUST00000180588	Tmem178b	5.36354	2.42318	6.57e-13	7.25e-10
ENSMUST00000174066	Gm20532	5.34281	2.4176	0.000377063	0.0127322
ENSMUST00000191140	Gm28822	5.31262	2.40942	0.00203375	0.0436135
ENSMUST00000167270	Lrp1b	5.30006	2.40601	1.95e-05	0.00132449
ENSMUST00000114107	Adam23	5.29473	2.40456	0.000189369	0.00773016
ENSMUST00000177270	Gm25442	5.29109	2.40357	5.45e-06	0.000482345
ENSMUST00000172472	Fbxo44	5.27868	2.40018	1.04e-07	1.8e-05
ENSMUST00000022271	Acox2	5.27088	2.39804	5.26e-07	6.91e-05
ENSMUST00000082410	mt-Tg	5.26471	2.39635	3.41e-05	0.00204895
ENSMUST00000118556	Ano1	5.26196	2.3956	9.9e-13	1.02e-09
ENSMUST00000176539	Arhgef2	5.22821	2.38632	0.00182544	0.0402714
ENSMUST00000134308	1700019E08Rik	5.21542	2.38278	0.00236508	0.0485104
ENSMUST00000082406	mt-Tk	5.17314	2.37104	1.76e-08	4.16e-06
ENSMUST00000071782	Nptx2	5.14519	2.36323	0.00118899	0.029571
ENSMUST00000082422	mt-Tt	5.09357	2.34868	2.17e-09	7.4e-07
ENSMUST00000103037	Ush1g	5.05457	2.33759	0.000151556	0.00653098
ENSMUST00000181289	Gm17322	5.04924	2.33607	0.00244779	0.0496144
ENSMUST00000097462	Pydc4	5.01045	2.32494	0.00154963	0.0358472
ENSMUST00000160565	Gm4955	5.00417	2.32313	0.00148073	0.0346787
ENSMUST00000147713	Fuom	4.99882	2.32159	0.00212991	0.0450762
ENSMUST00000190570	Gm28285	4.9941	2.32022	0.00145208	0.0341759
ENSMUST00000118139	Glt1d1	4.97435	2.31451	0.000142366	0.00622988
ENSMUST00000192486	RP23-227A12.3	4.9635	2.31136	0.000648377	0.0191498
ENSMUST00000180991	Gm26667	4.96202	2.31093	0.000951321	0.025341
ENSMUST00000123607	Mtfp1	4.94903	2.30715	5.22e-09	1.55e-06
ENSMUST00000017974	Dhx58	4.9289	2.30126	4.24e-07	5.76e-05
ENSMUST00000059889	Adig	4.90636	2.29465	0.000480644	0.0152512
ENSMUST00000084986	Aqp11	4.90272	2.29358	2.04e-06	0.0002157
ENSMUST00000182407	Pclo	4.88684	2.2889	6.81e-07	8.63e-05
ENSMUST00000076256	H2-Q7	4.85447	2.27931	0.000484904	0.0153539
ENSMUST00000121382	Atp5l-ps2	4.84284	2.27585	0.00145275	0.0341827
ENSMUST00000166582	Tap1	4.79734	2.26224	0.00131764	0.0318568
ENSMUST00000044002	Tmem184a	4.76772	2.2533	2.9e-05	0.00180596
ENSMUST00000077549	Prss43	4.74756	2.24719	0.00195985	0.0424094
ENSMUST00000109799	Hck	4.74746	2.24716	0.0021516	0.0454078
ENSMUST00000098489	Nlrc5	4.7349	2.24333	0.000140129	0.00616478
ENSMUST00000180545	Ssh2	4.72221	2.23946	0.00100633	0.0263279
ENSMUST00000195035	RP24-117F4.2	4.70182	2.23322	0.00242045	0.0492998
ENSMUST00000181107	9530059O14Rik	4.69955	2.23252	0.00101236	0.026423
ENSMUST00000105617	Ipcef1	4.66451	2.22173	0.00147621	0.0346132
ENSMUST00000034231	Ccl22	4.6602	2.22039	0.00190501	0.0414908
ENSMUST00000141768	Notch4	4.66002	2.22034	0.0019592	0.0424057
ENSMUST00000065335	Gpr141	4.64699	2.2163	9.26e-05	0.00450561
ENSMUST00000129582	Ttll3	4.63609	2.21291	0.00011187	0.00519431
ENSMUST00000177637	Cx3cr1	4.63136	2.21144	0.00169762	0.0382969
ENSMUST00000023775	Cela1	4.60827	2.20422	6.64e-09	1.84e-06
ENSMUST00000125988	Adamts2	4.59967	2.20153	0.00193615	0.0420173
ENSMUST00000061086	Ptprcap	4.56945	2.19202	0.00132258	0.0319334
ENSMUST00000082423	mt-Tp	4.55569	2.18767	0.000327276	0.0114749
ENSMUST00000142176	Lrrc27	4.53229	2.18024	0.00123202	0.0303626
ENSMUST00000178410	Arpp21	4.52298	2.17727	0.000947904	0.0252667
ENSMUST00000045726	Rgl3	4.4927	2.16758	6.66e-15	1.23e-11
ENSMUST00000128738	Phyh	4.46824	2.15971	3.86e-12	3.23e-09
ENSMUST00000118387	Gm14780	4.41957	2.14391	0.00125593	0.0308343
ENSMUST00000082391	mt-Tl1	4.37484	2.12923	6.99e-21	3.95e-17
ENSMUST00000181499	Gm26641	4.37189	2.12826	0.000672007	0.0196731
ENSMUST00000138767	9530036M11Rik	4.36171	2.12489	0.000671387	0.0196689
ENSMUST00000005069	Nmrk2	4.33996	2.11768	1.78e-05	0.001231
ENSMUST00000174576	Psmb9	4.32751	2.11354	0.00019782	0.00795386
ENSMUST00000189492	Marc1	4.3218	2.11163	0.000175926	0.00729291
ENSMUST00000147108	Gm12374	4.29938	2.10413	0.00137268	0.0327759
ENSMUST00000096242	Rom1	4.29639	2.10313	1.59e-14	2.66e-11
ENSMUST00000141606	Lmf1	4.29269	2.10188	0.000400215	0.013325
ENSMUST00000124266	Slc25a22	4.29104	2.10133	5.18e-15	9.98e-12
ENSMUST00000127936	Gm13403	4.24753	2.08662	0.000414026	0.0136493
ENSMUST00000113980	M1ap	4.21039	2.07395	0.000258996	0.00967707
ENSMUST00000174875	H2-Ab1	4.18873	2.06651	2.17e-06	0.000226869
ENSMUST00000117193	Oas1c	4.1847	2.06513	2.46e-05	0.00159741
ENSMUST00000080322	Oas1a	4.17452	2.06161	9.82e-06	0.000761548
ENSMUST00000189168	Zfp248	4.15493	2.05483	0.00193372	0.0419835
ENSMUST00000067572	Pqlc3	4.14205	2.05034	0.000579295	0.0176094
ENSMUST00000035129	Ephb1	4.14056	2.04983	0.000159338	0.00676329
ENSMUST00000159377	Ciapin1	4.13007	2.04617	0.000699264	0.0202718
ENSMUST00000025646	Slc15a3	4.10859	2.03864	0.000563597	0.017219
ENSMUST00000147924	Vegfb	4.10016	2.03568	0.000156109	0.00666686
ENSMUST00000075316	Gria2	4.0843	2.03009	0.000185631	0.00761845
ENSMUST00000138362	Rangrf	4.082	2.02928	3.98e-06	0.000370956
ENSMUST00000184572	Aspa	4.0731	2.02613	4.31e-14	6.29e-11
ENSMUST00000027830	Slamf9	4.06365	2.02278	0.000153369	0.00658403
ENSMUST00000124584	Kcnn3	4.05547	2.01987	0.00199273	0.0429158
ENSMUST00000022122	Ckmt2	4.03261	2.01171	5.03e-08	9.92e-06
ENSMUST00000053263	Tmem82	3.98908	1.99606	0.00123173	0.0303626
ENSMUST00000055436	Hpdl	3.97591	1.99129	4.27e-09	1.32e-06
ENSMUST00000149229	Pdss1	3.97442	1.99074	2.53e-06	0.000254503
ENSMUST00000113407	Gm7609	3.95866	1.98501	0.00093903	0.0250819
ENSMUST00000150779	Msi1	3.94149	1.97874	0.00183931	0.0404493
ENSMUST00000046515	Nceh1	3.94036	1.97833	9.45e-12	6.68e-09
ENSMUST00000104955	Sowaha	3.92982	1.97446	7.24e-05	0.00367355
ENSMUST00000025403	Impa2	3.92718	1.97349	1.88e-06	0.000202938
ENSMUST00000128783	Svep1	3.91479	1.96893	0.000289074	0.0104807
ENSMUST00000114297	Vopp1	3.9084	1.96658	6.17e-15	1.16e-11
ENSMUST00000181453	2010110K18Rik	3.90094	1.96382	0.000306602	0.0109491
ENSMUST00000147897	Ntng2	3.89777	1.96265	0.00105469	0.027186
ENSMUST00000146326	Gm15587	3.8944	1.9614	0.000589525	0.0178306
ENSMUST00000156480	Tmem260	3.89215	1.96057	0.000101932	0.00485747
ENSMUST00000171212	Serhl	3.88286	1.95712	0.000117577	0.00541482
ENSMUST00000082412	mt-Tr	3.87953	1.95588	5.61e-07	7.3e-05
ENSMUST00000148127	Ndufaf6	3.87717	1.95501	0.000133186	0.0059256
ENSMUST00000134690	Gm7628	3.85819	1.94792	0.000490822	0.0154871
ENSMUST00000174751	H2-Aa	3.84807	1.94413	5.38e-05	0.00292881
ENSMUST00000193173	RP23-18J18.1	3.84375	1.94251	0.000596143	0.0179806
ENSMUST00000125881	Ppif	3.84166	1.94173	2.39e-16	5.7e-13
ENSMUST00000056660	Tmem229b	3.82984	1.93728	0.000204363	0.00816865
ENSMUST00000172979	H2-Q5	3.82941	1.93712	0.000925635	0.0248636
ENSMUST00000146146	Mdh1	3.82707	1.93624	6.21e-09	1.74e-06
ENSMUST00000069912	Rgs9bp	3.82463	1.93532	1.41e-10	6.84e-08
ENSMUST00000073054	Mppe1	3.81691	1.93241	4.22e-06	0.000387785
ENSMUST00000195520	Car2	3.80626	1.92837	4.97e-05	0.00275435
ENSMUST00000113297	Sytl4	3.8062	1.92835	0.000230069	0.00883966
ENSMUST00000038661	Slc25a34	3.80575	1.92818	0.000515708	0.0161027
ENSMUST00000063585	4930432E11Rik	3.80518	1.92796	0.000560365	0.0171601
ENSMUST00000118120	Wnt5b	3.78643	1.92084	5.21e-06	0.000464455
ENSMUST00000081978	Slc39a8	3.77542	1.91664	0.000433654	0.0141367
ENSMUST00000039026	Apln	3.75317	1.90811	8.62e-08	1.54e-05
ENSMUST00000095757	1700019G17Rik	3.7471	1.90578	2.08e-05	0.00139719
ENSMUST00000024044	Cd4	3.74576	1.90526	0.0022154	0.0463487
ENSMUST00000145111	9130019P16Rik	3.73772	1.90216	0.000938248	0.0250758
ENSMUST00000139724	Gstt1	3.73385	1.90066	2.01e-06	0.000213735
ENSMUST00000029848	Col24a1	3.71687	1.89409	0.00070439	0.0203745
ENSMUST00000140493	Prkra	3.71598	1.89374	0.00225637	0.0469295
ENSMUST00000038463	Raver2	3.70278	1.88861	1.02e-05	0.000788167
ENSMUST00000032997	Lat	3.70216	1.88837	0.0019997	0.0430557
ENSMUST00000082398	mt-Ta	3.68618	1.88213	5.29e-05	0.00289113
ENSMUST00000137571	Adamtsl5	3.68417	1.88134	0.000227644	0.00877368
ENSMUST00000141164	Prdm16	3.67717	1.8786	0.000418837	0.0137778
ENSMUST00000168630	Unc5d	3.66644	1.87438	0.000492247	0.0155263
ENSMUST00000133911	Plbd1	3.66373	1.87331	4.59e-09	1.41e-06
ENSMUST00000173978	BB365896	3.654	1.86948	0.000235799	0.00899604
ENSMUST00000178355	Nupr1l	3.65327	1.86919	4.68e-05	0.00263671
ENSMUST00000033053	Itgax	3.6487	1.86738	5.15e-05	0.00283446
ENSMUST00000114942	Proser2	3.6482	1.86718	9e-06	0.000713093
ENSMUST00000066747	Cd8a	3.6316	1.86061	9.46e-05	0.00458725
ENSMUST00000192033	RP24-328M5.1	3.63068	1.86024	0.000195442	0.00789224
ENSMUST00000149308	2900079G21Rik	3.62664	1.85864	0.00147738	0.0346272
ENSMUST00000171549	Ptpn6	3.62319	1.85726	0.000368387	0.012514
ENSMUST00000181695	Gm26892	3.62225	1.85689	4.77e-07	6.37e-05
ENSMUST00000085754	AI118078	3.61281	1.85312	6.13e-09	1.73e-06
ENSMUST00000150329	Egfros	3.61074	1.85229	0.00123474	0.0304132
ENSMUST00000123437	Lmo2	3.60043	1.84817	0.00131808	0.0318588
ENSMUST00000110204	Esrrb	3.59503	1.846	1.2e-05	0.000893025
ENSMUST00000189336	Stat1	3.5888	1.8435	9.19e-06	0.000723932
ENSMUST00000082401	mt-Ty	3.58667	1.84264	0.000597326	0.0179883
ENSMUST00000173376	Ptprd	3.5847	1.84185	0.00115532	0.0289774
ENSMUST00000152275	Rapgef2	3.58074	1.84026	0.000316778	0.0111936
ENSMUST00000186147	2310069B03Rik	3.54445	1.82556	0.00175564	0.0392191
ENSMUST00000073208	H2-Q1	3.52502	1.81763	0.0005579	0.0171143
ENSMUST00000152622	Casp6	3.52252	1.81661	0.000222674	0.00864105
ENSMUST00000108152	Slfn8	3.51554	1.81375	0.000160444	0.00679747
ENSMUST00000168989	Kctd1	3.51462	1.81337	1.35e-07	2.24e-05
ENSMUST00000176673	Uba7	3.51348	1.8129	1.56e-05	0.0011066
ENSMUST00000037146	Gas2l1	3.50248	1.80837	0.00104052	0.0269536
ENSMUST00000135014	A830018L16Rik	3.47452	1.79681	0.000880978	0.024006
ENSMUST00000059452	Zfp831	3.46508	1.79289	0.000460611	0.0147633
ENSMUST00000082399	mt-Tn	3.46461	1.79269	0.0015659	0.0361126
ENSMUST00000074557	H2-Eb1	3.44606	1.78495	6.67e-05	0.00344182
ENSMUST00000051490	Idnk	3.44474	1.78439	3.05e-08	6.61e-06
ENSMUST00000042070	Zdhhc15	3.43232	1.77918	0.00080084	0.022306
ENSMUST00000135865	4930544D05Rik	3.42729	1.77707	0.00223017	0.0465236
ENSMUST00000180917	Dleu2	3.42537	1.77626	0.00152092	0.0353275
ENSMUST00000065913	Acyp1	3.41959	1.77382	3.48e-05	0.00208732
ENSMUST00000094134	Il18bp	3.41922	1.77367	2.19e-05	0.00145659
ENSMUST00000150145	4921531C22Rik	3.4174	1.7729	0.0012715	0.0310315
ENSMUST00000162295	Clstn2	3.41715	1.77279	0.00198612	0.0428142
ENSMUST00000021220	Nme1	3.40502	1.76766	3.85e-07	5.35e-05
ENSMUST00000150502	Atp5j	3.39938	1.76527	0.00102071	0.0265888
ENSMUST00000066514	Nudt7	3.3964	1.76401	1.01e-11	7.04e-09
ENSMUST00000167643	Sco2	3.39554	1.76364	3.81e-11	2.21e-08
ENSMUST00000102600	Fndc5	3.3931	1.7626	0.00146123	0.0343643
ENSMUST00000148824	Ifi27	3.39134	1.76186	0.000131654	0.00587187
ENSMUST00000109019	Uqcrq	3.38056	1.75726	4.99e-12	3.99e-09
ENSMUST00000079597	Paqr9	3.37752	1.75596	0.000364417	0.0124257
ENSMUST00000126391	Cxcl16	3.3775	1.75596	0.000190456	0.00775666
ENSMUST00000035682	Ypel1	3.37233	1.75375	0.00104365	0.0269955
ENSMUST00000001109	Mfsd10	3.37007	1.75278	0.00030946	0.0110254
ENSMUST00000068569	Bcl2a1b	3.34955	1.74397	0.00202215	0.0434254
ENSMUST00000020926	Fam84a	3.33738	1.73871	0.0020603	0.0440253
ENSMUST00000145773	Gm14204	3.3358	1.73803	0.00037448	0.0126617
ENSMUST00000113093	Cxcl9	3.33549	1.7379	6.45e-07	8.24e-05
ENSMUST00000037820	Hdhd3	3.33394	1.73723	0.000117191	0.00540213
ENSMUST00000082400	mt-Tc	3.33302	1.73683	0.000516376	0.0161136
ENSMUST00000128500	Fnbp1	3.32763	1.7345	0.000570255	0.0173831
ENSMUST00000147941	Oas2	3.32564	1.73363	0.000391957	0.013108
ENSMUST00000152862	Ppp2r2cos	3.32246	1.73225	0.000475317	0.0151297
ENSMUST00000089620	Cd86	3.31957	1.73099	0.00206092	0.0440281
ENSMUST00000107340	S100a1	3.31745	1.73007	3.92e-14	5.82e-11
ENSMUST00000056071	Pyhin1	3.31743	1.73007	2.45e-06	0.000248876
ENSMUST00000147230	B430219N15Rik	3.30757	1.72577	0.000406214	0.0134604
ENSMUST00000174765	H2-DMb1	3.30621	1.72518	7.9e-05	0.00395059
ENSMUST00000053458	Fam228b	3.29487	1.72022	0.000722393	0.0207008
ENSMUST00000107804	Frmpd1	3.29463	1.72012	4.15e-05	0.00239829
ENSMUST00000070085	AI504432	3.29455	1.72008	0.00166254	0.0377356
ENSMUST00000106222	Gbp3	3.29399	1.71984	6.29e-08	1.2e-05
ENSMUST00000120364	Dancr	3.29152	1.71875	0.000295775	0.0106766
ENSMUST00000137941	Sp3os	3.29055	1.71833	0.000914946	0.024679
ENSMUST00000180389	Gm26830	3.28167	1.71443	0.00163284	0.0372621
ENSMUST00000082403	mt-Ts1	3.27837	1.71298	9.76e-07	0.000115639
ENSMUST00000074408	Ifnlr1	3.27729	1.7125	0.000317572	0.0112129
ENSMUST00000132020	Tmem25	3.27348	1.71083	3.48e-08	7.35e-06
ENSMUST00000037434	Cacna2d4	3.27247	1.71038	0.00108025	0.027662
ENSMUST00000018698	Ybx2	3.27219	1.71025	0.000103937	0.00492706
ENSMUST00000192859	Cox5b	3.27014	1.70935	9.63e-07	0.000114482
ENSMUST00000128434	Rmnd1	3.2692	1.70894	4.12e-05	0.0023866
ENSMUST00000033664	Il2rg	3.26803	1.70842	2.19e-06	0.000228277
ENSMUST00000021011	Ccl7	3.26361	1.70647	0.00102669	0.0267213
ENSMUST00000134516	Acadvl	3.25921	1.70452	2.39e-13	3.05e-10
ENSMUST00000156915	Cox6c	3.25327	1.70189	6.85e-09	1.86e-06
ENSMUST00000194442	RP23-273G4.2	3.25175	1.70122	0.00106822	0.0274082
ENSMUST00000140746	Gm15473	3.24726	1.69922	0.000176673	0.00731718
ENSMUST00000174699	H2-Q6	3.23819	1.69519	0.00163533	0.0372863
ENSMUST00000023856	Msrb2	3.23739	1.69483	4.34e-13	5.03e-10
ENSMUST00000003561	Phyhip	3.22983	1.69146	0.000694338	0.0201456
ENSMUST00000137283	Gm13029	3.22301	1.68841	1.5e-07	2.44e-05
ENSMUST00000182481	Plce1	3.21931	1.68675	0.000649811	0.0191854
ENSMUST00000182560	Celf2	3.20988	1.68252	2.9e-05	0.00180596
ENSMUST00000107305	Hdgfrp3	3.19792	1.67713	1.68e-11	1.06e-08
ENSMUST00000038423	Rtp4	3.19633	1.67641	1.03e-05	0.000789585
ENSMUST00000010286	Tnfrsf13b	3.19387	1.67531	0.000137318	0.00606471
ENSMUST00000113072	Plin5	3.19193	1.67443	5.62e-05	0.00302208
ENSMUST00000181411	Gm26766	3.18412	1.67089	0.000389893	0.0130674
ENSMUST00000152784	Gm11423	3.18143	1.66968	0.00246003	0.0497809
ENSMUST00000065248	Cd8b1	3.17272	1.66572	0.000686257	0.0199945
ENSMUST00000102765	Col23a1	3.15763	1.65884	0.00188777	0.0412642
ENSMUST00000099075	Lekr1	3.14834	1.65459	5.91e-05	0.00313363
ENSMUST00000026559	Sirt3	3.14785	1.65437	5.1e-09	1.52e-06
ENSMUST00000181094	A930012L18Rik	3.1443	1.65274	0.00047058	0.015
ENSMUST00000105534	Aig1	3.13232	1.64723	0.00244816	0.0496144
ENSMUST00000078246	Gm10108	3.12645	1.64453	3.63e-10	1.62e-07
ENSMUST00000135724	Acadm	3.12335	1.64309	3.82e-07	5.32e-05
ENSMUST00000097146	Gm10355	3.12302	1.64294	5.52e-07	7.21e-05
ENSMUST00000102584	Ung	3.12013	1.64161	1.1e-08	2.79e-06
ENSMUST00000178611	Atp5g1	3.10932	1.6366	2.76e-13	3.46e-10
ENSMUST00000153794	Gm12002	3.10772	1.63586	3.93e-07	5.42e-05
ENSMUST00000077766	Cycs	3.10404	1.63415	6.04e-10	2.47e-07
ENSMUST00000188169	Lemd1	3.0955	1.63017	0.000680255	0.0198708
ENSMUST00000029671	Ifi44	3.09513	1.63	0.000885213	0.0240849
ENSMUST00000129047	Rpusd3	3.09502	1.62995	0.00105584	0.0271985
ENSMUST00000147835	Rasl2-9	3.0828	1.62424	3.3e-07	4.74e-05
ENSMUST00000039174	Prdm1	3.07935	1.62263	0.000953643	0.0253823
ENSMUST00000062824	Tmem53	3.07786	1.62193	3.75e-05	0.00221197
ENSMUST00000170226	Parp10	3.06236	1.61464	0.00211241	0.0448002
ENSMUST00000108280	Fbxo27	3.05333	1.61039	0.00170172	0.0383555
ENSMUST00000025010	Tmem8	3.03773	1.60299	4.76e-05	0.0026642
ENSMUST00000173317	H2-K1	3.03393	1.60119	0.00167393	0.03789
ENSMUST00000025196	Psmb8	3.03295	1.60072	0.00218943	0.0459768
ENSMUST00000068351	Lrtm2	3.0327	1.6006	0.00214141	0.0452772
ENSMUST00000137441	Fam73b	3.03247	1.60049	0.00083435	0.0230197
ENSMUST00000174419	Psme1	3.03171	1.60013	1.89e-05	0.00129252
ENSMUST00000128064	Ndufb2	3.0312	1.59989	0.000442717	0.0143545
ENSMUST00000081241	Gm10039	3.02668	1.59773	1.36e-12	1.34e-09
ENSMUST00000050813	Mterf2	3.02625	1.59753	1.28e-05	0.00094725
ENSMUST00000036584	Pank1	3.0103	1.58991	3.33e-11	1.96e-08
ENSMUST00000138406	Gm15721	3.00514	1.58743	1.79e-06	0.000194039
ENSMUST00000046658	Mfsd4	3.00393	1.58685	6.22e-10	2.54e-07
ENSMUST00000128677	Isoc2b	3.00195	1.5859	4.14e-06	0.0003831
ENSMUST00000078764	Cox7c	3.00072	1.58531	3.34e-11	1.96e-08
ENSMUST00000029623	Tlr2	3.00053	1.58522	6.58e-07	8.38e-05
ENSMUST00000131045	Atp5g3	3.00046	1.58518	8.86e-12	6.47e-09
ENSMUST00000136547	Hivep3	2.99592	1.583	1.51e-05	0.00108487
ENSMUST00000078589	Cmc2	2.99552	1.58281	9.58e-06	0.000749002
ENSMUST00000039135	Dock5	2.99436	1.58225	2.28e-09	7.64e-07
ENSMUST00000061311	Mrps36-ps1	2.99291	1.58155	0.000580989	0.0176399
ENSMUST00000193350	RP24-340N18.1	2.99244	1.58132	1.49e-05	0.00107477
ENSMUST00000161440	Gm6822	2.99132	1.58078	0.000133891	0.00595109
ENSMUST00000107756	Coro2a	2.98828	1.57932	0.00222321	0.0464612
ENSMUST00000176325	Apobec3	2.98116	1.57587	0.00068125	0.019887
ENSMUST00000111219	Wbscr27	2.98034	1.57548	0.00112138	0.0283066
ENSMUST00000110087	Fgd3	2.98016	1.57539	0.000249559	0.0094021
ENSMUST00000169350	Sspo	2.97507	1.57292	0.00175273	0.0391767
ENSMUST00000167204	Dclk1	2.9723	1.57158	3.45e-05	0.00207345
ENSMUST00000149385	Abca2	2.97154	1.57121	0.000261243	0.00974372
ENSMUST00000150829	Exoc1	2.96756	1.56928	0.000951532	0.025341
ENSMUST00000122924	Nudt8	2.96023	1.56571	3.75e-06	0.000353554
ENSMUST00000169345	Syn2	2.9586	1.56492	6.38e-05	0.00333406
ENSMUST00000044833	Oas3	2.95281	1.56209	4.59e-06	0.000416433
ENSMUST00000139809	Lacc1	2.94688	1.55919	5.57e-05	0.00300799
ENSMUST00000040941	Erv3	2.9437	1.55763	0.00124446	0.0305943
ENSMUST00000005907	Cd247	2.94091	1.55626	0.00139955	0.0332073
ENSMUST00000078827	Csprs	2.93842	1.55504	0.00125946	0.0308478
ENSMUST00000034316	BC021891	2.93795	1.55481	9.62e-05	0.0046395
ENSMUST00000139612	Gm15706	2.9337	1.55272	0.00166653	0.0377977
ENSMUST00000001126	Slc46a1	2.92512	1.5485	0.00192707	0.0418905
ENSMUST00000119359	Gm4853	2.91471	1.54335	8.01e-10	3.11e-07
ENSMUST00000107808	Tomm5	2.91292	1.54246	4.17e-10	1.83e-07
ENSMUST00000049872	Gpr183	2.9122	1.54211	0.00102057	0.0265888
ENSMUST00000168520	Xrcc6bp1	2.91179	1.5419	0.000912467	0.0246342
ENSMUST00000181904	Cxxc4	2.90426	1.53817	0.00115446	0.028972
ENSMUST00000097132	Atp5l-ps1	2.90177	1.53694	8.23e-11	4.34e-08
ENSMUST00000186246	Bmpr2	2.89743	1.53477	0.000901912	0.0244294
ENSMUST00000046948	Cables1	2.8964	1.53426	0.000172104	0.00717723
ENSMUST00000009329	Ccl8	2.89549	1.53381	0.000667283	0.019574
ENSMUST00000173091	Prdx5	2.89156	1.53185	7.56e-11	4.07e-08
ENSMUST00000088874	Hmgb3	2.89126	1.5317	3.01e-05	0.00186113
ENSMUST00000026828	Fam195a	2.88778	1.52996	2.14e-11	1.32e-08
ENSMUST00000167106	Tlr3	2.8808	1.52647	1.16e-05	0.000873443
ENSMUST00000105476	Dcbld1	2.87848	1.52531	2.33e-05	0.00152748
ENSMUST00000167610	Cd74	2.87738	1.52476	0.00210924	0.0447435
ENSMUST00000069548	Arhgap9	2.87638	1.52426	3.55e-06	0.000338068
ENSMUST00000151894	Pfkp	2.87473	1.52343	0.00171205	0.0385308
ENSMUST00000064646	5830454E08Rik	2.87414	1.52313	9.9e-06	0.000766489
ENSMUST00000148315	Apbb1ip	2.87357	1.52285	0.00247024	0.0499206
ENSMUST00000121442	Iqcc	2.86938	1.52074	0.000186438	0.00763424
ENSMUST00000159974	Hps1	2.84736	1.50963	5.05e-05	0.0027914
ENSMUST00000026220	Scd3	2.84643	1.50915	0.000609331	0.0182708
ENSMUST00000031549	Gm4951	2.84444	1.50814	1.07e-05	0.000816073
ENSMUST00000066594	Sh2d4a	2.84267	1.50725	2.5e-10	1.15e-07
ENSMUST00000082411	mt-Nd3	2.84117	1.50649	5.22e-08	1.02e-05
ENSMUST00000145592	Iscu	2.83993	1.50585	1.18e-08	2.97e-06
ENSMUST00000161198	Cml1	2.83302	1.50234	0.00026487	0.0098437
ENSMUST00000118431	Gm13772	2.83131	1.50147	3.47e-10	1.55e-07
ENSMUST00000155076	Gm16340	2.82501	1.49825	0.000208631	0.00827711
ENSMUST00000023285	Tymp	2.8207	1.49605	1.4e-08	3.42e-06
ENSMUST00000193575	Mpc2	2.82068	1.49604	8.84e-10	3.36e-07
ENSMUST00000162280	Lhfpl4	2.81968	1.49553	3.65e-08	7.58e-06
ENSMUST00000120555	Dpp6	2.80798	1.48953	0.00234356	0.0481673
ENSMUST00000072155	Gm166	2.79925	1.48504	5.06e-07	6.71e-05
ENSMUST00000155468	Etfb	2.78541	1.47789	1.09e-08	2.77e-06
ENSMUST00000193722	AL589742.1	2.78095	1.47558	4.96e-09	1.5e-06
ENSMUST00000102678	H2-T23	2.77884	1.47448	0.000382388	0.0128832
ENSMUST00000102476	B2m	2.77641	1.47322	0.00122156	0.0301706
ENSMUST00000167303	Wnt11	2.77611	1.47307	6.04e-06	0.000522487
ENSMUST00000112036	Ptprc	2.7755	1.47275	5.98e-06	0.000519458
ENSMUST00000134082	Hint2	2.7755	1.47275	0.0013303	0.0320515
ENSMUST00000118558	Ndufa5	2.77522	1.4726	4.53e-06	0.000413288
ENSMUST00000145192	Esrra	2.77448	1.47222	8.77e-06	0.000698935
ENSMUST00000191947	Nme7	2.77262	1.47125	0.000959136	0.025491
ENSMUST00000059118	9330132A10Rik	2.76184	1.46563	0.00159713	0.0366647
ENSMUST00000161845	Atp5j2	2.76182	1.46562	5.33e-10	2.24e-07
ENSMUST00000123341	4930506C21Rik	2.75992	1.46463	1.79e-06	0.000194039
ENSMUST00000078825	Fcgr4	2.75947	1.46439	0.000267965	0.00990988
ENSMUST00000018549	Mrm1	2.75346	1.46125	3.49e-09	1.11e-06
ENSMUST00000125510	Zfp369	2.75319	1.46111	0.000128093	0.00579009
ENSMUST00000113457	Col4a3	2.75159	1.46027	2.28e-05	0.00150748
ENSMUST00000153395	Slc25a39	2.74921	1.45901	1.85e-09	6.43e-07
ENSMUST00000024810	Fgd2	2.74483	1.45672	0.000780409	0.0218851
ENSMUST00000102745	Tnfaip2	2.74455	1.45657	0.00053148	0.0164883
ENSMUST00000173512	Gm20441	2.74402	1.45629	2.83e-05	0.00177609
ENSMUST00000141324	Ndufb10	2.74282	1.45566	8.75e-07	0.000105682
ENSMUST00000042658	Echdc3	2.74116	1.45479	6.07e-09	1.72e-06
ENSMUST00000025075	Bambi	2.73665	1.45241	2.86e-06	0.00028316
ENSMUST00000185459	Ctsh	2.73545	1.45178	0.000322428	0.0113357
ENSMUST00000122170	Gm12338	2.73508	1.45158	1.55e-10	7.36e-08
ENSMUST00000073080	Gm10053	2.7321	1.45001	9.86e-11	5.1e-08
ENSMUST00000138025	6430550D23Rik	2.72734	1.4475	0.00220615	0.0462036
ENSMUST00000148537	Mrpl14	2.72287	1.44513	0.000252017	0.00947103
ENSMUST00000188299	Gm28438	2.71943	1.4433	2.79e-08	6.12e-06
ENSMUST00000180813	Gm26712	2.71663	1.44182	4.62e-05	0.00261195
ENSMUST00000112931	Col4a5	2.71392	1.44038	0.000221815	0.00862082
ENSMUST00000138588	Col7a1	2.70686	1.43662	0.000391775	0.0131067
ENSMUST00000146937	Qrsl1	2.70424	1.43522	2.23e-06	0.000232121
ENSMUST00000146595	Atp1a3	2.69875	1.43229	0.000103898	0.00492706
ENSMUST00000051672	Bst2	2.69813	1.43196	0.00222991	0.0465236
ENSMUST00000172159	Traf1	2.69784	1.43181	0.0014055	0.0333133
ENSMUST00000038287	Dusp5	2.69612	1.43088	0.000305458	0.0109259
ENSMUST00000056153	Fads6	2.69569	1.43066	5.24e-09	1.55e-06
ENSMUST00000111664	Tmx2	2.6915	1.42841	3.21e-09	1.02e-06
ENSMUST00000066890	Kcnn2	2.68719	1.4261	0.000226324	0.00874892
ENSMUST00000126933	Dlat	2.68419	1.42449	3.09e-09	9.9e-07
ENSMUST00000181000	Gm26546	2.68281	1.42374	0.00120347	0.0298134
ENSMUST00000039758	Cox8a	2.68039	1.42244	0.000334368	0.0116649
ENSMUST00000022695	Dmtn	2.67942	1.42192	0.00151674	0.0352576
ENSMUST00000137412	Mecr	2.67774	1.42101	0.000100593	0.00480124
ENSMUST00000186515	Gm28609	2.67424	1.41913	0.000716565	0.0205924
ENSMUST00000193098	Cep170	2.66862	1.41609	0.000720828	0.020673
ENSMUST00000149263	Gm6265	2.66845	1.416	6.33e-08	1.21e-05
ENSMUST00000118658	Mrps36-ps2	2.66442	1.41382	0.00118506	0.0294932
ENSMUST00000074936	Irak4	2.66438	1.4138	5.67e-06	0.000499055
ENSMUST00000148025	Mrpl19	2.66436	1.41379	0.000387885	0.0130058
ENSMUST00000110003	Eif4e1b	2.66056	1.41173	0.00166789	0.0378095
ENSMUST00000134760	Uqcrh	2.65983	1.41133	5.11e-10	2.16e-07
ENSMUST00000042118	Foxq1	2.65463	1.40851	0.00152031	0.0353223
ENSMUST00000114371	Cmss1	2.64744	1.4046	0.000281456	0.0102911
ENSMUST00000183044	Ccnd3	2.64637	1.40402	0.000652168	0.0192241
ENSMUST00000135539	Sema4a	2.64484	1.40318	0.00181897	0.040158
ENSMUST00000123708	Ifi203	2.63642	1.39858	1.21e-06	0.000139243
ENSMUST00000192021	Mrpl47	2.63369	1.39708	4.7e-05	0.00264651
ENSMUST00000031817	Herc6	2.63309	1.39676	7.23e-07	9.03e-05
ENSMUST00000142433	C920021L13Rik	2.6273	1.39358	0.000904386	0.0244817
ENSMUST00000029217	Ndufb5	2.61704	1.38794	2.41e-07	3.69e-05
ENSMUST00000144232	Mkln1os	2.61676	1.38778	0.000914325	0.0246696
ENSMUST00000117527	Gm14539	2.61321	1.38582	4.38e-08	8.76e-06
ENSMUST00000138322	Bend7	2.61285	1.38562	0.000673345	0.019688
ENSMUST00000148699	Gm15567	2.61036	1.38425	0.000212075	0.00837236
ENSMUST00000189133	Acad11	2.60733	1.38257	7.02e-06	0.000586078
ENSMUST00000187756	Ndufs1	2.60476	1.38115	7.22e-07	9.03e-05
ENSMUST00000143611	Palmd	2.6011	1.37912	0.0010681	0.0274082
ENSMUST00000082415	mt-Th	2.59915	1.37804	0.000261021	0.00974065
ENSMUST00000147427	Mpc1	2.59884	1.37787	5.51e-05	0.00298143
ENSMUST00000120780	Gm13341	2.59747	1.37711	5.9e-10	2.43e-07
ENSMUST00000065118	Ube2ql1	2.59555	1.37604	0.00202612	0.04349
ENSMUST00000102606	Slc25a35	2.59351	1.37491	0.000272203	0.0100297
ENSMUST00000034369	Psmb10	2.5932	1.37473	6.86e-09	1.86e-06
ENSMUST00000066804	Sirt5	2.5928	1.37451	1.03e-08	2.67e-06
ENSMUST00000181026	Cox4i1	2.59111	1.37357	5.96e-09	1.7e-06
ENSMUST00000127173	Trp53i11	2.59106	1.37354	0.0013165	0.0318378
ENSMUST00000124567	Cflar	2.58739	1.3715	0.00202539	0.0434846
ENSMUST00000082388	mt-Rnr1	2.58718	1.37138	3.08e-05	0.00188934
ENSMUST00000169065	Lamb1	2.58513	1.37024	0.000110044	0.00513867
ENSMUST00000010007	Sdhb	2.583	1.36905	8.38e-10	3.21e-07
ENSMUST00000044007	Oxld1	2.58237	1.36869	1.82e-08	4.26e-06
ENSMUST00000194223	RP23-390C13.3	2.58002	1.36738	0.000151456	0.00652979
ENSMUST00000135312	Arhgap30	2.57853	1.36655	0.00051157	0.0159857
ENSMUST00000137619	Mrpl12	2.57612	1.3652	3.61e-09	1.14e-06
ENSMUST00000159994	Rsph14	2.57357	1.36377	0.000570311	0.0173831
ENSMUST00000109202	Ifi47	2.57354	1.36376	0.000129501	0.0058212
ENSMUST00000169401	Ttc39c	2.56975	1.36163	0.00234461	0.048178
ENSMUST00000126925	Atp5sl	2.5673	1.36025	4.78e-05	0.00267017
ENSMUST00000149420	Sri	2.56668	1.3599	0.00120246	0.0298045
ENSMUST00000075092	Ndufs8	2.56216	1.35736	8.22e-08	1.48e-05
ENSMUST00000031354	Abcb9	2.56198	1.35726	8.66e-06	0.000692065
ENSMUST00000192173	mmu-mir-5103	2.55811	1.35508	0.000888736	0.0241553
ENSMUST00000023360	Mpv17l	2.55681	1.35434	8.75e-05	0.00430796
ENSMUST00000186500	BE692007	2.55601	1.35389	5.24e-05	0.00287714
ENSMUST00000100301	Prkcg	2.553	1.35219	0.00181123	0.0400262
ENSMUST00000184540	Gm1966	2.5448	1.34755	0.000214668	0.00842693
ENSMUST00000031637	Ndufa4	2.54424	1.34723	1.37e-09	5.02e-07
ENSMUST00000186025	2010007H06Rik	2.54387	1.34703	1.68e-05	0.00117425
ENSMUST00000185176	Lzts1	2.5403	1.345	0.000107034	0.00504219
ENSMUST00000109315	Nln	2.54018	1.34493	2.44e-06	0.00024775
ENSMUST00000190940	Dvl2	2.53994	1.3448	3.93e-08	7.99e-06
ENSMUST00000134765	Bola3	2.5365	1.34284	5.87e-07	7.56e-05
ENSMUST00000147716	Fkbp5	2.52998	1.33913	0.000366143	0.0124669
ENSMUST00000032887	Coq7	2.52969	1.33896	1.47e-06	0.000166465
ENSMUST00000075738	Cox6b1	2.52725	1.33757	1.69e-09	5.93e-07
ENSMUST00000034097	Got2	2.52367	1.33552	1.16e-07	1.98e-05
ENSMUST00000033539	F8	2.51882	1.33275	0.00151212	0.0351859
ENSMUST00000022698	Dok2	2.51697	1.33169	0.0011212	0.0283066
ENSMUST00000023691	Il10rb	2.5163	1.3313	3.18e-05	0.00193693
ENSMUST00000139400	Ndufs3	2.51566	1.33094	3.14e-07	4.54e-05
ENSMUST00000021522	Glrx5	2.51427	1.33014	5.04e-09	1.51e-06
ENSMUST00000129406	Pmm1	2.51021	1.32781	2.28e-05	0.00150576
ENSMUST00000041053	Acaa2	2.50767	1.32635	0.00125875	0.0308478
ENSMUST00000172215	Cracr2b	2.50673	1.32581	0.0021924	0.0460007
ENSMUST00000144607	Gm14258	2.50597	1.32537	0.0013197	0.0318811
ENSMUST00000162258	Uqcc1	2.50542	1.32505	0.000194636	0.00787454
ENSMUST00000106471	Ndufab1	2.50267	1.32347	2.36e-08	5.31e-06
ENSMUST00000098594	Cox7a1	2.49957	1.32168	1.94e-06	0.000207515
ENSMUST00000092486	Adamts14	2.49422	1.31859	0.000551082	0.0169973
ENSMUST00000152084	Slc22a5	2.48996	1.31612	3.32e-05	0.00201185
ENSMUST00000053811	Dlst	2.48703	1.31442	3.94e-09	1.23e-06
ENSMUST00000038580	H2-M3	2.48681	1.31429	8.75e-06	0.000697344
ENSMUST00000145894	Gm14703	2.48574	1.31368	2.01e-05	0.0013606
ENSMUST00000170379	Gm10012	2.48409	1.31272	1.61e-07	2.61e-05
ENSMUST00000180417	Emc8	2.48126	1.31107	5.09e-06	0.000455971
ENSMUST00000111210	Mndal	2.47994	1.31031	5.68e-05	0.00304291
ENSMUST00000133789	Eno1	2.4769	1.30853	0.00130839	0.0317167
ENSMUST00000155130	Fdxr	2.47116	1.30519	0.000110507	0.00515214
ENSMUST00000155094	Sp100	2.47114	1.30518	0.00155473	0.0359376
ENSMUST00000000175	Sdhd	2.46986	1.30443	5.18e-09	1.54e-06
ENSMUST00000029915	Tstd3	2.46707	1.3028	2.36e-08	5.31e-06
ENSMUST00000132504	Got1	2.46496	1.30157	3.09e-08	6.68e-06
ENSMUST00000174498	Ndufa7	2.46373	1.30084	0.00164942	0.0375036
ENSMUST00000030862	Draxin	2.46087	1.29917	0.000808892	0.0224818
ENSMUST00000187522	Pfkfb2	2.45918	1.29818	0.000442874	0.0143545
ENSMUST00000142296	Uckl1	2.45821	1.29761	0.000375276	0.0126766
ENSMUST00000194579	RP23-291E6.6	2.45502	1.29573	0.000391479	0.0131065
ENSMUST00000129916	Parp12	2.4533	1.29472	0.000881787	0.0240136
ENSMUST00000082405	mt-Co2	2.45064	1.29316	5.02e-09	1.51e-06
ENSMUST00000111631	Timm10	2.44995	1.29276	8.35e-06	0.000671853
ENSMUST00000126621	Adck2	2.44916	1.29229	0.000749655	0.0212332
ENSMUST00000127215	Prdx2	2.44744	1.29128	2.84e-06	0.000281308
ENSMUST00000185516	Gm28177	2.44624	1.29056	0.00125065	0.030717
ENSMUST00000022082	Glrx	2.44451	1.28954	1.86e-08	4.35e-06
ENSMUST00000041024	Lace1	2.44171	1.28789	5.81e-05	0.00309718
ENSMUST00000052832	2410015M20Rik	2.43633	1.28471	1.32e-08	3.25e-06
ENSMUST00000152913	Coq6	2.4358	1.2844	6.2e-06	0.000531633
ENSMUST00000134385	Tango2	2.43545	1.28419	0.000968923	0.0256833
ENSMUST00000123184	Atp5k	2.43507	1.28396	2.05e-08	4.69e-06
ENSMUST00000166468	Ptprk	2.43363	1.28311	7.35e-07	9.14e-05
ENSMUST00000161754	Phf11d	2.43325	1.28289	0.000729288	0.0208638
ENSMUST00000023237	Naprt	2.43282	1.28263	1.15e-06	0.000132626
ENSMUST00000120787	Gm6222	2.43065	1.28134	0.00116903	0.029216
ENSMUST00000188231	Gm28661	2.42977	1.28082	6.9e-09	1.86e-06
ENSMUST00000025601	Lpxn	2.42966	1.28075	0.00165522	0.0376072
ENSMUST00000141474	Atp5h	2.42846	1.28004	6.55e-08	1.23e-05
ENSMUST00000154614	Osbpl1a	2.42463	1.27776	0.000565123	0.017254
ENSMUST00000052902	Gm9797	2.42	1.275	0.00012469	0.00569027
ENSMUST00000002452	Ndufa11	2.41995	1.27498	8.65e-09	2.29e-06
ENSMUST00000149106	Scp2	2.41975	1.27486	1.68e-06	0.000185116
ENSMUST00000086559	Slc41a1	2.4197	1.27483	7.78e-06	0.000634791
ENSMUST00000015667	Ctss	2.41919	1.27452	4.68e-05	0.0026368
ENSMUST00000155126	Nr1i3	2.41781	1.2737	4.23e-05	0.00242919
ENSMUST00000172820	Ddt	2.41702	1.27323	3.88e-07	5.37e-05
ENSMUST00000123959	Atp5f1	2.41668	1.27303	0.00207748	0.0443086
ENSMUST00000011623	Dennd1c	2.41633	1.27282	0.000734648	0.0209722
ENSMUST00000155377	Cox7b	2.41623	1.27276	3.71e-08	7.67e-06
ENSMUST00000161157	Ms4a6b	2.41621	1.27274	0.00231074	0.047742
ENSMUST00000164543	Ndufb8	2.40981	1.26892	3.52e-08	7.39e-06
ENSMUST00000088299	Gm10221	2.40782	1.26773	1.31e-08	3.25e-06
ENSMUST00000034594	Il10ra	2.4078	1.26772	0.00158872	0.0365366
ENSMUST00000150316	Naa20	2.40232	1.26443	0.00164825	0.0374959
ENSMUST00000166096	Gm17257	2.40058	1.26338	3.36e-06	0.00032389
ENSMUST00000128792	Hsdl2	2.39834	1.26204	6.25e-05	0.00327774
ENSMUST00000020804	Gdpd1	2.39757	1.26157	3.04e-07	4.42e-05
ENSMUST00000148958	Uqcrc2	2.39429	1.2596	2.36e-08	5.31e-06
ENSMUST00000054213	Timm8a1	2.38862	1.25618	0.000299934	0.010788
ENSMUST00000126751	Atp5b	2.38579	1.25446	1.77e-08	4.17e-06
ENSMUST00000100526	Gm10874	2.38553	1.25431	1.17e-07	1.98e-05
ENSMUST00000121044	Btc	2.38245	1.25245	0.000974495	0.0257771
ENSMUST00000042834	Uqcrfs1	2.38084	1.25147	2.07e-08	4.71e-06
ENSMUST00000030303	Cyp2j6	2.37976	1.25082	3.65e-05	0.00216612
ENSMUST00000123488	Minos1	2.37888	1.25028	1.48e-07	2.41e-05
ENSMUST00000173711	Dap3	2.37439	1.24755	8.43e-06	0.000676074
ENSMUST00000101165	Adck1	2.36985	1.24479	1.43e-07	2.35e-05
ENSMUST00000141320	Bloc1s1	2.36862	1.24405	0.00188875	0.0412756
ENSMUST00000170941	Treml2	2.36363	1.241	0.000775297	0.0217687
ENSMUST00000190277	Gm28437	2.36333	1.24082	5.86e-07	7.56e-05
ENSMUST00000002809	Fkbp7	2.36275	1.24046	2.33e-05	0.0015293
ENSMUST00000082409	mt-Co3	2.35897	1.23816	4.48e-07	6.04e-05
ENSMUST00000032882	Ndufc2	2.35699	1.23694	3.36e-08	7.11e-06
ENSMUST00000038038	Slfn2	2.35252	1.23421	4.79e-06	0.000433184
ENSMUST00000181462	Gm26631	2.35098	1.23326	1.32e-06	0.000150766
ENSMUST00000141824	Afap1	2.35072	1.2331	0.00108782	0.0277692
ENSMUST00000093969	Myo19	2.35051	1.23297	6.6e-05	0.00341716
ENSMUST00000151555	Sh3tc1	2.34553	1.22991	0.000555913	0.0170765
ENSMUST00000117177	Rnft2	2.34262	1.22812	0.00160495	0.0367883
ENSMUST00000108584	Mgl2	2.34113	1.22721	0.00077175	0.0217163
ENSMUST00000015481	Endog	2.33777	1.22513	9.74e-08	1.7e-05
ENSMUST00000150642	Atp5o	2.33483	1.22332	6.1e-08	1.17e-05
ENSMUST00000034881	Cox7a2	2.33416	1.2229	1.58e-06	0.000177135
ENSMUST00000024909	Ndufv2	2.33303	1.22221	4.55e-08	9.07e-06
ENSMUST00000180679	Gm26816	2.33291	1.22213	0.000814579	0.0225843
ENSMUST00000129071	Retsat	2.33011	1.2204	0.0023434	0.0481673
ENSMUST00000138428	Uqcr11	2.32871	1.21953	1.16e-07	1.98e-05
ENSMUST00000108403	B9d2	2.32779	1.21896	0.000205864	0.00819245
ENSMUST00000171349	C2cd5	2.3276	1.21884	4.18e-06	0.000384689
ENSMUST00000063103	1700048O20Rik	2.3258	1.21773	0.00140255	0.0332696
ENSMUST00000023203	Gpt	2.32555	1.21757	4.94e-06	0.000443975
ENSMUST00000043675	Atp5l	2.32374	1.21645	5.16e-08	1.01e-05
ENSMUST00000162032	Adh1	2.3198	1.214	0.00228839	0.0473886
ENSMUST00000016571	Ndufa1	2.31873	1.21333	4.7e-07	6.31e-05
ENSMUST00000134683	Ndufa3	2.31559	1.21138	8.9e-05	0.00436557
ENSMUST00000082059	Erbb3	2.315	1.21101	1.79e-05	0.00123813
ENSMUST00000037418	Tmed8	2.31089	1.20845	1.18e-05	0.000882099
ENSMUST00000002008	Vsig2	2.30789	1.20658	0.00216808	0.0457023
ENSMUST00000074729	Dgkh	2.30687	1.20593	0.00240422	0.0490464
ENSMUST00000045840	Gpr26	2.30518	1.20488	0.000340492	0.0118374
ENSMUST00000117410	Stard5	2.30458	1.2045	0.00222197	0.046449
ENSMUST00000137903	Ddx58	2.3023	1.20308	0.000113295	0.00524971
ENSMUST00000191357	Gm28417	2.30164	1.20266	0.00146327	0.0343944
ENSMUST00000023210	Cyc1	2.30117	1.20237	4.1e-07	5.61e-05
ENSMUST00000033020	Acer3	2.30066	1.20205	0.000296842	0.0106971
ENSMUST00000134804	Slc25a11	2.30023	1.20178	2.5e-06	0.000251477
ENSMUST00000147926	Shb	2.2977	1.20019	0.00149514	0.0349348
ENSMUST00000082421	mt-Cytb	2.29745	1.20004	8.2e-06	0.00066163
ENSMUST00000115250	Tspan33	2.29539	1.19874	0.000183604	0.00754894
ENSMUST00000082408	mt-Atp6	2.29534	1.1987	3.66e-06	0.000346176
ENSMUST00000173914	Prc1	2.29057	1.19571	0.00203427	0.0436135
ENSMUST00000194644	RP23-478K4.1	2.29038	1.19559	0.000700885	0.0202962
ENSMUST00000121655	Got2-ps1	2.28964	1.19512	2.18e-06	0.000227305
ENSMUST00000106720	Cpt2	2.28733	1.19367	0.000174683	0.00725469
ENSMUST00000029371	Smad9	2.28718	1.19357	0.00190986	0.0415862
ENSMUST00000145680	Irf9	2.28542	1.19246	0.000270277	0.00997501
ENSMUST00000105492	Rtn4ip1	2.2804	1.18929	6.77e-05	0.00348804
ENSMUST00000096014	Usmg5	2.27883	1.18829	5.52e-07	7.21e-05
ENSMUST00000070112	Ndufa8	2.27769	1.18757	1.36e-05	0.000990667
ENSMUST00000183548	Acaca	2.27725	1.18729	0.00107874	0.027631
ENSMUST00000159194	Hddc2	2.27661	1.18689	0.000596083	0.0179806
ENSMUST00000194469	Uqcrc1	2.27574	1.18633	5.28e-05	0.00288787
ENSMUST00000048138	S100a13	2.27439	1.18548	4.09e-07	5.61e-05
ENSMUST00000120651	Gm13339	2.2718	1.18383	8.61e-08	1.54e-05
ENSMUST00000181906	Cep83os	2.27057	1.18305	1.25e-05	0.00092806
ENSMUST00000054052	Zfpm1	2.26846	1.18171	4.07e-05	0.00236361
ENSMUST00000129284	Mtx2	2.26839	1.18167	4.77e-05	0.00266701
ENSMUST00000049156	Tldc1	2.26837	1.18166	6.49e-06	0.000551952
ENSMUST00000024742	Nfkbie	2.26774	1.18125	0.0012691	0.0309896
ENSMUST00000021719	2010107E04Rik	2.26708	1.18084	1.16e-07	1.98e-05
ENSMUST00000147651	1110001J03Rik	2.26695	1.18075	2.32e-06	0.000238921
ENSMUST00000165774	Gbp2	2.26596	1.18012	3.05e-06	0.000298282
ENSMUST00000033178	Pdzd9	2.26562	1.1799	7.48e-05	0.00377827
ENSMUST00000098916	Gm10699	2.26339	1.17849	0.0015076	0.0351263
ENSMUST00000155099	Cyb561d1	2.26091	1.1769	5.94e-05	0.0031447
ENSMUST00000124448	Il15ra	2.25974	1.17615	0.00135774	0.0325467
ENSMUST00000113028	1190002N15Rik	2.25681	1.17428	7.15e-06	0.000592465
ENSMUST00000021667	Isca2	2.25645	1.17405	1.17e-05	0.000878753
ENSMUST00000192650	Sox17	2.25574	1.1736	0.00129295	0.0314193
ENSMUST00000082390	mt-Rnr2	2.25399	1.17248	0.00156742	0.0361294
ENSMUST00000088194	Ndufa9	2.2501	1.16999	1.54e-07	2.5e-05
ENSMUST00000006900	Acot13	2.24797	1.16862	5.49e-06	0.000484841
ENSMUST00000187117	Gm29216	2.24646	1.16765	1.34e-07	2.24e-05
ENSMUST00000007012	Sod2	2.24283	1.16532	1.56e-07	2.53e-05
ENSMUST00000081435	H2-Q4	2.2423	1.16498	0.000370069	0.0125617
ENSMUST00000145572	Ndufc1	2.24133	1.16436	1.87e-06	0.000202477
ENSMUST00000035812	Ttl	2.24034	1.16372	8.77e-07	0.000105822
ENSMUST00000132955	Mrps36	2.24007	1.16354	3.3e-05	0.00200072
ENSMUST00000144169	Efcab6	2.23752	1.1619	0.000131431	0.00587185
ENSMUST00000143682	Nrros	2.23681	1.16144	0.00138754	0.0329914
ENSMUST00000152580	Arfrp1	2.23664	1.16133	5.58e-05	0.0030127
ENSMUST00000152993	Atpif1	2.23398	1.15962	2.71e-05	0.00172248
ENSMUST00000185334	Abhd14a	2.23002	1.15705	0.000913736	0.0246611
ENSMUST00000048914	Mrpl34	2.2288	1.15627	5.25e-07	6.91e-05
ENSMUST00000082402	mt-Co1	2.22869	1.15619	7.27e-07	9.04e-05
ENSMUST00000174756	Gm20463	2.22715	1.1552	0.000265991	0.00987319
ENSMUST00000110876	Mcf2l	2.22147	1.15152	0.00214219	0.0452833
ENSMUST00000124499	Lcp1	2.21965	1.15033	0.000149481	0.00646929
ENSMUST00000142921	Xaf1	2.21919	1.15003	0.000687552	0.0200129
ENSMUST00000022268	Pdhb	2.21563	1.14772	2.58e-07	3.88e-05
ENSMUST00000147449	Gm15541	2.21339	1.14626	0.00214383	0.0452968
ENSMUST00000123524	Sigmar1	2.21191	1.14529	0.000279031	0.010223
ENSMUST00000172235	Rnf213	2.20857	1.14312	0.000340981	0.0118453
ENSMUST00000108253	Rmdn1	2.20782	1.14262	0.0004114	0.0135924
ENSMUST00000133692	Pgm5	2.20739	1.14234	0.00244666	0.0496115
ENSMUST00000164773	Phlda1	2.20325	1.13964	9.52e-06	0.000745913
ENSMUST00000084345	Eci2	2.20281	1.13935	0.00243477	0.0494911
ENSMUST00000129775	Ccbl2	2.20278	1.13933	5.78e-06	0.000506002
ENSMUST00000038229	Neil2	2.20171	1.13863	0.000714574	0.0205792
ENSMUST00000022980	Ndufb9	2.1945	1.13389	3.45e-07	4.92e-05
ENSMUST00000118750	Gm4459	2.19027	1.13111	3.53e-06	0.000337193
ENSMUST00000110857	Dld	2.1895	1.1306	3.67e-07	5.17e-05
ENSMUST00000181664	Snhg4	2.18837	1.12986	1.6e-05	0.00113342
ENSMUST00000156848	Pon3	2.18803	1.12964	2.57e-05	0.00165183
ENSMUST00000154275	Galt	2.18771	1.12942	0.000156826	0.00668804
ENSMUST00000154638	Hccs	2.18769	1.12941	0.000920311	0.024772
ENSMUST00000112314	Txlng	2.18628	1.12848	0.00138924	0.0330146
ENSMUST00000166912	Phf11c	2.18611	1.12837	0.00110261	0.0280009
ENSMUST00000022286	Ndufs4	2.18427	1.12715	1.11e-05	0.000844814
ENSMUST00000173909	Ldhd	2.18203	1.12567	2.18e-06	0.000227946
ENSMUST00000060484	Clec4a1	2.18026	1.1245	0.00124835	0.0306732
ENSMUST00000097958	Sigirr	2.17882	1.12355	0.00116129	0.0290546
ENSMUST00000023686	Tmem50b	2.17846	1.12331	1.46e-06	0.00016581
ENSMUST00000127996	Foxred1	2.17601	1.12168	3.96e-05	0.00231095
ENSMUST00000006391	Serpinb9	2.17597	1.12166	8.28e-05	0.0041118
ENSMUST00000169557	Gm17084	2.17281	1.11956	0.000827019	0.0228523
ENSMUST00000180723	9430037G07Rik	2.17175	1.11886	0.00135049	0.0324283
ENSMUST00000106315	Ppa2	2.17167	1.1188	0.000758041	0.021397
ENSMUST00000081035	Mpeg1	2.17089	1.11829	0.000284658	0.0103746
ENSMUST00000071718	Prdx6	2.17084	1.11826	7.15e-07	8.97e-05
ENSMUST00000137834	Ech1	2.16839	1.11663	0.000779065	0.0218677
ENSMUST00000049822	Them4	2.16577	1.11488	8.34e-06	0.000671082
ENSMUST00000020586	Slc22a4	2.1642	1.11383	0.000234428	0.00897574
ENSMUST00000165526	Fgf9	2.16128	1.11189	0.000854809	0.0234412
ENSMUST00000034632	Tmem218	2.16062	1.11145	0.000155652	0.00665416
ENSMUST00000004959	Grap	2.1513	1.10521	0.00103137	0.026774
ENSMUST00000108920	Irf1	2.15112	1.10509	9.95e-05	0.00476354
ENSMUST00000036374	Phb	2.14805	1.10303	2.08e-06	0.000219477
ENSMUST00000192283	D930015E06Rik	2.14764	1.10276	0.0019028	0.0414624
ENSMUST00000019026	Mrpl45	2.13998	1.0976	1.31e-06	0.000150353
ENSMUST00000152926	1700021F05Rik	2.1359	1.09485	0.000366455	0.0124717
ENSMUST00000178999	Smco4	2.13459	1.09396	0.000401297	0.0133463
ENSMUST00000134065	Flt3l	2.13291	1.09282	0.000605483	0.0181856
ENSMUST00000161082	Sucla2	2.13252	1.09256	4.41e-05	0.00251101
ENSMUST00000076889	Gnb5	2.13206	1.09225	0.000869044	0.0237452
ENSMUST00000131909	Wdr83	2.12969	1.09065	0.000299029	0.010764
ENSMUST00000147633	Tmem134	2.12899	1.09017	0.000562971	0.0172057
ENSMUST00000126725	Atad3a	2.12825	1.08967	1.44e-05	0.00104613
ENSMUST00000149191	Atp5e	2.12743	1.08911	9.61e-07	0.000114386
ENSMUST00000189941	Gm10925	2.12467	1.08724	3.4e-06	0.000327564
ENSMUST00000085708	Stat2	2.12466	1.08723	6.53e-05	0.00339295
ENSMUST00000123669	Dgkq	2.1241	1.08685	0.00227922	0.0472503
ENSMUST00000127162	Ndufb7	2.12283	1.08599	1.46e-06	0.000165712
ENSMUST00000019908	Mtrf1l	2.12154	1.08511	3.14e-05	0.00191897
ENSMUST00000076922	Trim30a	2.12147	1.08506	3.47e-05	0.00208071
ENSMUST00000130236	Uqcr10	2.12005	1.0841	3.93e-06	0.000367715
ENSMUST00000169664	Oplah	2.11996	1.08403	0.00231942	0.0478447
ENSMUST00000193973	Fcer1g	2.11983	1.08395	0.00120314	0.0298132
ENSMUST00000016640	Cd274	2.11971	1.08386	5.26e-05	0.00288475
ENSMUST00000163352	Ccdc58	2.11933	1.08361	0.00032218	0.0113314
ENSMUST00000130495	Cbr4	2.11799	1.0827	4.73e-05	0.00265565
ENSMUST00000173169	Emc9	2.11689	1.08194	0.000320485	0.0112849
ENSMUST00000058906	Chchd10	2.11606	1.08138	4.87e-05	0.00270878
ENSMUST00000138101	Mdh2	2.11602	1.08135	2.35e-06	0.000240926
ENSMUST00000087050	Col4a4	2.11588	1.08126	0.000274131	0.0100843
ENSMUST00000082367	Cd36	2.11524	1.08082	0.000874254	0.0238516
ENSMUST00000154951	Tspan18	2.11427	1.08016	0.00204105	0.0437202
ENSMUST00000167498	Gm6548	2.10968	1.07702	0.00103858	0.0269224
ENSMUST00000193242	Ndufaf3	2.10875	1.07639	0.000399841	0.0133175
ENSMUST00000185273	Ndufv3	2.10801	1.07588	1.27e-05	0.000936819
ENSMUST00000021857	Fars2	2.10792	1.07582	2.47e-06	0.00024959
ENSMUST00000022821	Dhrs4	2.10672	1.075	0.000822309	0.022743
ENSMUST00000107405	Adar	2.10494	1.07378	0.000726974	0.0208057
ENSMUST00000162781	Mrpl18	2.10448	1.07347	0.000349439	0.0120697
ENSMUST00000105323	Hmg20b	2.10405	1.07317	0.00101931	0.0265675
ENSMUST00000132121	Immp2l	2.10193	1.07172	9.26e-05	0.00450561
ENSMUST00000003156	Atp5d	2.10151	1.07143	1.63e-06	0.000180588
ENSMUST00000177667	Fbxl15	2.10088	1.07099	0.00182867	0.0403329
ENSMUST00000136630	D2Wsu81e	2.09783	1.0689	0.00121906	0.030139
ENSMUST00000034552	Fdx1	2.09684	1.06822	3.63e-06	0.00034352
ENSMUST00000031287	Tpst2	2.09596	1.06761	1.62e-05	0.00114064
ENSMUST00000044043	Gm11273	2.09569	1.06742	9.59e-05	0.0046309
ENSMUST00000162154	Fyb	2.09495	1.06692	8.06e-06	0.000654378
ENSMUST00000037205	Mcee	2.09111	1.06427	0.00158251	0.0364214
ENSMUST00000031897	Gstk1	2.0906	1.06392	2.39e-06	0.000243933
ENSMUST00000139982	Gp49a	2.09027	1.06369	0.000610797	0.0182902
ENSMUST00000099676	AW112010	2.09024	1.06367	1.74e-05	0.00120856
ENSMUST00000164505	Slc25a3	2.08791	1.06206	5.22e-06	0.000464533
ENSMUST00000025875	Slc1a1	2.08479	1.05991	1.94e-05	0.00132203
ENSMUST00000162700	Psme2	2.08404	1.05938	0.0017368	0.0389136
ENSMUST00000130886	Sag	2.08137	1.05753	0.0021156	0.0448363
ENSMUST00000053386	Pyurf	2.08119	1.05741	3.12e-06	0.00030446
ENSMUST00000029877	Decr1	2.08084	1.05716	0.000152067	0.00654365
ENSMUST00000036111	Mrps35	2.07271	1.05152	8.23e-06	0.000663136
ENSMUST00000032841	Mrpl46	2.06995	1.0496	6.72e-06	0.000565386
ENSMUST00000108378	Adck4	2.06846	1.04856	0.00136195	0.032623
ENSMUST00000114896	Atp5c1	2.06845	1.04855	2.84e-06	0.000281308
ENSMUST00000085668	Gm5113	2.06251	1.0444	1.5e-05	0.00107911
ENSMUST00000058022	Tpcn2	2.05739	1.04082	0.000271834	0.0100202
ENSMUST00000071069	Trim30d	2.05683	1.04042	0.0015279	0.035453
ENSMUST00000141195	Timm44	2.05678	1.04039	4.51e-05	0.0025555
ENSMUST00000041874	Npl	2.05517	1.03926	0.000278942	0.010223
ENSMUST00000016463	Slc25a5	2.05448	1.03877	0.00046866	0.014964
ENSMUST00000194243	RP23-251N15.2	2.05127	1.03651	0.000740686	0.0210709
ENSMUST00000108508	Pitpnm3	2.05114	1.03643	0.00184938	0.0405865
ENSMUST00000148255	Tpgs2	2.04997	1.0356	0.000412074	0.0135998
ENSMUST00000173205	Guf1	2.04928	1.03512	0.000249094	0.00939169
ENSMUST00000034903	Gsta4	2.04538	1.03237	7.63e-06	0.000626927
ENSMUST00000194135	WI1-1981I9.5	2.04484	1.03199	0.00232374	0.0478905
ENSMUST00000022590	Dnajc15	2.04477	1.03194	3.32e-06	0.000320505
ENSMUST00000146314	Gm15832	2.04246	1.03031	0.000813975	0.0225745
ENSMUST00000181662	Mpc1-ps	2.03553	1.0254	5.49e-05	0.00298058
ENSMUST00000153897	Ndufa10	2.03331	1.02383	5.12e-05	0.00282084
ENSMUST00000129024	Coq5	2.03312	1.0237	1.32e-05	0.000972811
ENSMUST00000135678	Atp5a1	2.03065	1.02194	5.38e-06	0.00047717
ENSMUST00000195334	Mfn1	2.02982	1.02135	0.000682519	0.0199112
ENSMUST00000134109	Tsc22d1	2.0293	1.02098	0.00143721	0.0338786
ENSMUST00000049642	Fahd1	2.02913	1.02086	7.09e-06	0.000588496
ENSMUST00000061283	Crlf3	2.02874	1.02059	0.000808742	0.0224818
ENSMUST00000082392	mt-Nd1	2.02783	1.01993	4.28e-06	0.000391652
ENSMUST00000027434	Armc9	2.02578	1.01848	0.00215432	0.0454547
ENSMUST00000039259	Agap2	2.02564	1.01838	0.00096734	0.0256561
ENSMUST00000116621	Ndufb11	2.02449	1.01756	4.56e-06	0.000414967
ENSMUST00000117679	Gm16089	2.01979	1.0142	2.99e-05	0.0018482
ENSMUST00000123327	Fahd2a	2.01864	1.01338	0.00147899	0.0346559
ENSMUST00000090070	Gimap4	2.01822	1.01308	0.0019193	0.0417618
ENSMUST00000022097	Ndufs6	2.01628	1.0117	7.04e-06	0.000586231
ENSMUST00000146654	Gm16348	2.01336	1.00961	0.00126795	0.0309896
ENSMUST00000081828	Ccdc176	2.00648	1.00467	0.000425144	0.0139195
ENSMUST00000028162	Ptges2	2.00445	1.00321	1.4e-05	0.00101575
ENSMUST00000001806	Coasy	2.00432	1.00311	0.000295991	0.0106801
ENSMUST00000033744	Atp2b3	2.00157	1.00113	0.000229421	0.00881966
ENSMUST00000174606	Uqcrb	2.00147	1.00106	1.2e-05	0.000896544

## Sheet: Down-Regulated
Table S2	mRNA differentially expressed in mice overexpressing PGC-1α.
Ensembl Gene ID	Gene Symbol	foldChange	log2FoldChange	pval	padj
ENSMUST00000172826	Casr	0.00934255	-6.74197	1e-30	1.82e-26
ENSMUST00000124281	Exoc7	0.035986	-4.79642	1.49e-06	0.000168348
ENSMUST00000164770	Slc15a2	0.05441	-4.19998	2.25e-05	0.00149362
ENSMUST00000160843	Phc1	0.0548711	-4.18781	0.00128075	0.0311981
ENSMUST00000141039	Sorbs2	0.0590274	-4.08247	8.94e-07	0.000107258
ENSMUST00000093971	Npnt	0.0814305	-3.61829	0.000166813	0.00699523
ENSMUST00000129143	Smox	0.0881473	-3.50394	6.33e-10	2.56e-07
ENSMUST00000166223	Slc38a4	0.0887604	-3.49394	1.78e-37	8.04e-33
ENSMUST00000131285	Wdsub1	0.0933113	-3.4218	0.000515611	0.0161027
ENSMUST00000141058	Arhgap26	0.0963046	-3.37625	0.000152003	0.00654365
ENSMUST00000143291	Gm11752	0.0965728	-3.37224	0.00179386	0.0397979
ENSMUST00000120178	Gm12240	0.100011	-3.32176	6.72e-11	3.66e-08
ENSMUST00000173148	Gigyf2	0.102255	-3.28975	0.000885468	0.0240849
ENSMUST00000153624	Chrna9	0.107163	-3.22212	2.23e-05	0.00148181
ENSMUST00000176814	Htra4	0.107628	-3.21588	6.05e-06	0.000522487
ENSMUST00000124452	E130218I03Rik	0.107893	-3.21232	0.000686726	0.0199974
ENSMUST00000162750	Mettl21c	0.108465	-3.2047	5.25e-11	2.99e-08
ENSMUST00000191910	Il12a	0.110961	-3.17188	2.32e-05	0.00152301
ENSMUST00000121770	Gadl1	0.112281	-3.15482	6.83e-07	8.64e-05
ENSMUST00000073459	Syt9	0.114078	-3.1319	0.00219852	0.0460817
ENSMUST00000160062	Rb1cc1	0.124564	-3.00505	0.0021603	0.0455596
ENSMUST00000149694	Chd8	0.125235	-2.99728	0.000585879	0.01775
ENSMUST00000138579	Nos1	0.134986	-2.88912	1.29e-08	3.2e-06
ENSMUST00000136741	Stk26	0.141284	-2.82333	0.00243076	0.0494413
ENSMUST00000188766	1700112H15Rik	0.142978	-2.80613	0.000740709	0.0210709
ENSMUST00000184730	Wnk3	0.143084	-2.80507	0.000598636	0.0180218
ENSMUST00000039044	Uts2r	0.144864	-2.78723	0.000214738	0.00842693
ENSMUST00000144425	Atp1b2	0.14646	-2.77142	1.72e-09	6.03e-07
ENSMUST00000161850	Phkb	0.148912	-2.74747	4.99e-24	4.11e-20
ENSMUST00000182342	Gm10605	0.149593	-2.74088	6.28e-06	0.000537058
ENSMUST00000056686	2210011C24Rik	0.150449	-2.73266	0.00141309	0.0334495
ENSMUST00000026408	Gdf11	0.153206	-2.70646	1.34e-07	2.23e-05
ENSMUST00000065967	Pld5	0.156035	-2.68006	3.46e-07	4.92e-05
ENSMUST00000161404	Kcnab1	0.157441	-2.66712	3.85e-07	5.35e-05
ENSMUST00000135642	Acsl3	0.161614	-2.62938	0.000667081	0.019574
ENSMUST00000124743	Ttll7	0.172751	-2.53323	0.000747349	0.0211811
ENSMUST00000106911	Pde4b	0.173396	-2.52786	7.01e-20	3.34e-16
ENSMUST00000129473	Slc16a3	0.174047	-2.52245	4.08e-07	5.61e-05
ENSMUST00000020564	Shc2	0.174081	-2.52217	3.78e-10	1.68e-07
ENSMUST00000142068	4931413K12Rik	0.176565	-2.50173	7.95e-12	5.99e-09
ENSMUST00000089771	Rnase13	0.176701	-2.50062	5.81e-06	0.00050835
ENSMUST00000164746	Vldlr	0.178581	-2.48535	7.45e-09	2.01e-06
ENSMUST00000029183	Fam83d	0.179633	-2.47688	1.68e-07	2.7e-05
ENSMUST00000112480	Slc4a10	0.182599	-2.45325	0.000450621	0.0145369
ENSMUST00000102923	Aebp1	0.182666	-2.45272	1.97e-13	2.66e-10
ENSMUST00000143013	Atp8a1	0.183083	-2.44943	8.84e-05	0.00434362
ENSMUST00000149273	Mtss1l	0.183501	-2.44614	9.16e-11	4.76e-08
ENSMUST00000178124	Gm4980	0.184011	-2.44213	1.34e-10	6.53e-08
ENSMUST00000036155	Xrra1	0.189709	-2.39814	0.000239548	0.00910836
ENSMUST00000176551	Peg10	0.191505	-2.38455	0.000348262	0.0120382
ENSMUST00000035563	Tspan8	0.193741	-2.3678	1.12e-20	5.65e-17
ENSMUST00000081636	Prkag3	0.193828	-2.36715	1.02e-10	5.22e-08
ENSMUST00000163680	Slc8a1	0.197621	-2.33919	5.81e-14	8.35e-11
ENSMUST00000114918	Enox2	0.207463	-2.26907	0.00206815	0.0441512
ENSMUST00000134054	Camsap1	0.208635	-2.26095	0.000715448	0.0205865
ENSMUST00000160665	Dnm3	0.21391	-2.22493	0.000199683	0.00801344
ENSMUST00000129205	Satb1	0.214582	-2.2204	8.73e-05	0.00430371
ENSMUST00000129463	Ksr1	0.215574	-2.21375	0.000712682	0.0205395
ENSMUST00000125807	Smtnl2	0.215853	-2.21188	2.64e-07	3.93e-05
ENSMUST00000092788	Tmem100	0.216843	-2.20527	0.000220273	0.00857437
ENSMUST00000006626	Actn3	0.221114	-2.17714	3.55e-07	5.04e-05
ENSMUST00000178997	Tpx2	0.221326	-2.17575	0.000612324	0.0183181
ENSMUST00000033965	Tenm3	0.221456	-2.17491	1.09e-09	4.1e-07
ENSMUST00000139708	Plekhb1	0.222176	-2.17023	6.37e-10	2.56e-07
ENSMUST00000087195	Ociad2	0.222663	-2.16707	2.74e-18	9.91e-15
ENSMUST00000110381	Lrp2bp	0.222695	-2.16686	0.00210076	0.0446316
ENSMUST00000177013	Dlgap4	0.222715	-2.16673	0.000141301	0.00619526
ENSMUST00000085556	Rhpn2	0.22302	-2.16475	0.00243767	0.0495279
ENSMUST00000153419	Cpeb1	0.225624	-2.14801	0.000141951	0.00621773
ENSMUST00000171072	Kat2b	0.228109	-2.1322	5.21e-06	0.000464455
ENSMUST00000171953	Tmem47	0.229732	-2.12198	9.37e-06	0.000736014
ENSMUST00000105875	Trim63	0.230517	-2.11706	2.83e-13	3.46e-10
ENSMUST00000161392	Wnk1	0.23208	-2.10731	0.000682382	0.0199112
ENSMUST00000103006	Nudt10	0.232697	-2.10348	1.54e-05	0.00109783
ENSMUST00000072796	Amd-ps3	0.233865	-2.09625	4.77e-09	1.45e-06
ENSMUST00000172626	Kmt2c	0.236964	-2.07726	0.000205818	0.00819245
ENSMUST00000142534	Phka1	0.242416	-2.04444	2.33e-06	0.000239938
ENSMUST00000137234	Tmem56	0.243845	-2.03597	0.000967613	0.0256561
ENSMUST00000132328	Emid1	0.244451	-2.03238	0.000655966	0.0193172
ENSMUST00000123770	Sms	0.244466	-2.03229	0.000839452	0.0231393
ENSMUST00000148901	Synrg	0.244602	-2.03149	0.000109051	0.0051159
ENSMUST00000040498	Rnf39	0.244603	-2.03148	0.000227433	0.00877305
ENSMUST00000150455	Gm12514	0.245735	-2.02482	1.46e-06	0.000165455
ENSMUST00000189468	2310015B20Rik	0.25021	-1.99879	5.7e-10	2.36e-07
ENSMUST00000169976	Sec23a	0.250468	-1.9973	0.000243976	0.00924466
ENSMUST00000191197	Mstn	0.251151	-1.99338	0.000385623	0.0129536
ENSMUST00000162910	Rbm20	0.252263	-1.987	3.14e-06	0.000305973
ENSMUST00000126266	Stat5b	0.253035	-1.98259	1.48e-11	9.68e-09
ENSMUST00000043089	Scx	0.253763	-1.97845	5.66e-07	7.35e-05
ENSMUST00000177592	Ddi2	0.254691	-1.97318	2.01e-05	0.00135778
ENSMUST00000114566	Zfp467	0.255065	-1.97107	4.1e-05	0.00237555
ENSMUST00000147327	Gse1	0.256176	-1.9648	0.00179682	0.0398343
ENSMUST00000190709	Tfdp2	0.25634	-1.96387	1.68e-05	0.00117498
ENSMUST00000156649	Wbp1l	0.259571	-1.9458	0.000160072	0.00678487
ENSMUST00000028970	Mylk2	0.260352	-1.94146	1.82e-16	4.46e-13
ENSMUST00000118392	Amd-ps4	0.260705	-1.93951	3.72e-12	3.15e-09
ENSMUST00000145227	Mapt	0.261231	-1.9366	2.11e-06	0.000221243
ENSMUST00000169603	Sema3c	0.261509	-1.93507	1.41e-07	2.33e-05
ENSMUST00000115295	Camk2a	0.265865	-1.91123	4.92e-15	9.67e-12
ENSMUST00000150491	Spns2	0.268087	-1.89923	0.000196763	0.00792438
ENSMUST00000174224	Uggt1	0.268613	-1.8964	7.42e-05	0.00374859
ENSMUST00000125667	Myo10	0.269135	-1.8936	1.64e-07	2.64e-05
ENSMUST00000143663	Mroh8	0.269431	-1.89201	0.00102916	0.0267472
ENSMUST00000183829	Il6st	0.2705	-1.8863	0.00222792	0.0465088
ENSMUST00000162802	Amotl1	0.271115	-1.88302	1.82e-07	2.88e-05
ENSMUST00000192559	Slc26a6	0.271434	-1.88133	0.00149699	0.034951
ENSMUST00000034057	Palld	0.272361	-1.87641	0.00085926	0.0235276
ENSMUST00000185876	Xist	0.272842	-1.87386	1.1e-05	0.000834704
ENSMUST00000023779	Nr4a1	0.274055	-1.86746	9.58e-05	0.0046246
ENSMUST00000105782	Rsc1a1	0.274122	-1.86711	4.38e-06	0.000400536
ENSMUST00000151175	Pdzrn3	0.274469	-1.86528	3.1e-06	0.000302751
ENSMUST00000163617	Bhlhe40	0.275969	-1.85742	0.000116363	0.00536987
ENSMUST00000161162	Arhgef10	0.276702	-1.85359	0.000518836	0.0161458
ENSMUST00000091892	Ctxn3	0.278097	-1.84634	8.26e-10	3.18e-07
ENSMUST00000119507	Pde4d	0.278652	-1.84346	0.000131524	0.00587185
ENSMUST00000115245	Ccdc146	0.279061	-1.84135	6.53e-06	0.000555033
ENSMUST00000021907	Fbp2	0.279139	-1.84095	0.00192979	0.0419295
ENSMUST00000149483	Wdr44	0.281615	-1.82821	0.000820657	0.0227111
ENSMUST00000099945	Amd1	0.282088	-1.82578	4.33e-08	8.68e-06
ENSMUST00000145998	Cnksr1	0.286004	-1.80589	1e-08	2.62e-06
ENSMUST00000140891	Ctps	0.286765	-1.80206	0.000129237	0.00581567
ENSMUST00000027989	Hsd17b7	0.287041	-1.80067	0.000351232	0.0121069
ENSMUST00000144151	Triobp	0.287798	-1.79687	0.000324238	0.0113905
ENSMUST00000056533	Myoz3	0.28961	-1.78782	0.000111636	0.00518609
ENSMUST00000186717	2310015D24Rik	0.289669	-1.78752	0.000900432	0.0244039
ENSMUST00000144121	Clip1	0.289781	-1.78697	8.28e-08	1.49e-05
ENSMUST00000113624	Rora	0.290325	-1.78426	3.68e-08	7.63e-06
ENSMUST00000058125	Bex1	0.291936	-1.77627	3.02e-09	9.79e-07
ENSMUST00000144603	Slc15a4	0.292661	-1.7727	7.9e-05	0.00395059
ENSMUST00000133057	Cd55	0.294529	-1.76352	1.55e-05	0.00110123
ENSMUST00000108503	Tekt1	0.29461	-1.76312	1.02e-05	0.000789585
ENSMUST00000116527	Bex4	0.294851	-1.76194	0.0023027	0.0476086
ENSMUST00000080898	Amd2	0.29519	-1.76028	1.96e-08	4.5e-06
ENSMUST00000126609	Eda2r	0.295915	-1.75674	4.61e-06	0.00041775
ENSMUST00000063857	Slc6a9	0.297331	-1.74986	0.000193367	0.00784062
ENSMUST00000154072	B230119M05Rik	0.297508	-1.749	0.00200405	0.0431185
ENSMUST00000183306	Sos2	0.29832	-1.74507	0.000179315	0.00741301
ENSMUST00000134037	Ppm1l	0.299196	-1.74084	0.000127914	0.00578489
ENSMUST00000091387	Polk	0.30021	-1.73596	2.76e-07	4.1e-05
ENSMUST00000160071	Auts2	0.300698	-1.73361	4.25e-05	0.0024366
ENSMUST00000166200	Slc6a8	0.302622	-1.72441	0.00193045	0.0419339
ENSMUST00000144045	1500017E21Rik	0.304662	-1.71472	0.000755639	0.0213626
ENSMUST00000167462	Mast4	0.3052	-1.71217	0.00245704	0.0497333
ENSMUST00000137260	Kank1	0.305479	-1.71085	0.000310987	0.0110491
ENSMUST00000139133	Sorl1	0.306216	-1.70738	0.000449285	0.0145052
ENSMUST00000121773	Gm14680	0.307127	-1.70309	6.51e-11	3.57e-08
ENSMUST00000152672	Tulp4	0.308539	-1.69647	2.23e-09	7.56e-07
ENSMUST00000156044	Phtf2	0.30973	-1.69092	1.52e-09	5.48e-07
ENSMUST00000027897	Smyd2	0.311537	-1.68252	1.12e-06	0.000130487
ENSMUST00000107083	Hook1	0.312074	-1.68004	2.51e-05	0.00162391
ENSMUST00000110040	Sema4d	0.315599	-1.66384	1.17e-10	5.84e-08
ENSMUST00000142681	Atp13a5	0.317895	-1.65338	0.000650007	0.0191854
ENSMUST00000132133	Rasd2	0.318671	-1.64986	1.54e-06	0.000172565
ENSMUST00000182731	Ppfia1	0.318702	-1.64972	0.00132437	0.0319547
ENSMUST00000131642	Gm12319	0.320575	-1.64127	1.54e-10	7.31e-08
ENSMUST00000036113	Tbc1d16	0.325026	-1.62137	4.94e-12	3.99e-09
ENSMUST00000169834	Nek5	0.326188	-1.61623	5.59e-05	0.00301485
ENSMUST00000133217	Mnt	0.326335	-1.61558	0.000630742	0.0187452
ENSMUST00000022986	Fbxo32	0.327404	-1.61086	3.02e-11	1.8e-08
ENSMUST00000133430	Psme4	0.328094	-1.60782	0.000139187	0.0061323
ENSMUST00000128539	Clu	0.328569	-1.60573	2.05e-05	0.00137689
ENSMUST00000177333	Tsc22d1	0.328934	-1.60413	2.96e-05	0.00183365
ENSMUST00000152649	Nipa2	0.329914	-1.59984	0.00038784	0.0130058
ENSMUST00000105958	Tnnt3	0.330352	-1.59792	1.16e-05	0.000873557
ENSMUST00000142007	Tab2	0.331182	-1.5943	1.72e-06	0.000188587
ENSMUST00000062122	Cmya5	0.331496	-1.59294	2.73e-12	2.4e-09
ENSMUST00000111125	Hipk3	0.331643	-1.5923	1.16e-11	7.92e-09
ENSMUST00000107038	Pde4dip	0.332201	-1.58987	4.08e-12	3.36e-09
ENSMUST00000113589	Speg	0.332425	-1.5889	3e-06	0.00029491
ENSMUST00000117661	Stim2	0.334292	-1.58082	1.39e-09	5.1e-07
ENSMUST00000123054	Zdhhc9	0.335597	-1.5752	0.00179969	0.0398448
ENSMUST00000192757	Mbnl1	0.336753	-1.57024	0.000158802	0.00675636
ENSMUST00000106596	Stxbp3a	0.338641	-1.56217	0.000928406	0.0248937
ENSMUST00000131553	Ubr3	0.339586	-1.55815	7.68e-10	3e-07
ENSMUST00000166207	Sox6	0.339886	-1.55688	3.69e-07	5.19e-05
ENSMUST00000029653	Egf	0.340646	-1.55365	4.34e-05	0.00247596
ENSMUST00000141852	Tada2a	0.341067	-1.55187	1.97e-05	0.00133426
ENSMUST00000105363	Gamt	0.342656	-1.54517	4.09e-05	0.00237383
ENSMUST00000046611	Cuzd1	0.343203	-1.54287	1.91e-06	0.000205028
ENSMUST00000051389	Synm	0.343852	-1.54014	1.39e-11	9.31e-09
ENSMUST00000126363	Atp2a1	0.345809	-1.53195	2.46e-07	3.72e-05
ENSMUST00000055892	Catsper4	0.346303	-1.52989	6.31e-06	0.00053855
ENSMUST00000173042	Fam13c	0.346718	-1.52816	2.87e-06	0.00028329
ENSMUST00000135666	Ccdc186	0.347416	-1.52526	0.000707049	0.0204264
ENSMUST00000121469	Reep1	0.347454	-1.52511	6.47e-11	3.57e-08
ENSMUST00000123705	Tor1aip1	0.34867	-1.52007	0.000271389	0.010012
ENSMUST00000005719	Adcy9	0.348702	-1.51993	2.77e-09	9.08e-07
ENSMUST00000161560	Stab2	0.348795	-1.51955	1.56e-08	3.73e-06
ENSMUST00000153686	Gm15676	0.349527	-1.51652	1.16e-05	0.000873443
ENSMUST00000185349	Hdlbp	0.35026	-1.5135	0.000128675	0.00580191
ENSMUST00000182797	Ccser2	0.350474	-1.51262	7.79e-08	1.41e-05
ENSMUST00000035269	Pygm	0.350905	-1.51085	5.62e-11	3.18e-08
ENSMUST00000109606	Rhobtb3	0.351072	-1.51016	8.27e-05	0.00411053
ENSMUST00000183076	Gm5345	0.351948	-1.50657	0.000930389	0.0249395
ENSMUST00000165036	Tead1	0.352068	-1.50607	0.000977166	0.0258186
ENSMUST00000150683	Hdac5	0.352618	-1.50382	6.22e-05	0.00326606
ENSMUST00000134649	Gm15655	0.352973	-1.50237	8.91e-06	0.000708611
ENSMUST00000145771	Npc1	0.353239	-1.50129	1.96e-07	3.06e-05
ENSMUST00000131678	Eftud2	0.353729	-1.49928	0.00218208	0.0458693
ENSMUST00000023469	Btnl7-ps	0.353769	-1.49912	1.64e-05	0.0011544
ENSMUST00000151110	Ece1	0.353825	-1.49889	5.68e-07	7.36e-05
ENSMUST00000133062	Ldha	0.355129	-1.49358	9.64e-09	2.54e-06
ENSMUST00000020549	Gzmm	0.355497	-1.49209	5.87e-08	1.13e-05
ENSMUST00000166101	Sptb	0.356183	-1.48931	1.19e-10	5.88e-08
ENSMUST00000181686	Cacng7	0.357417	-1.48432	0.000320089	0.0112754
ENSMUST00000173696	Kpna1	0.35789	-1.48241	2.34e-09	7.77e-07
ENSMUST00000111774	Xpr1	0.358564	-1.4797	3.26e-07	4.69e-05
ENSMUST00000169035	Cpeb2	0.358587	-1.4796	1.47e-05	0.00106445
ENSMUST00000110486	Pds5b	0.359453	-1.47612	1.1e-06	0.000128551
ENSMUST00000109653	Grb10	0.36132	-1.46865	0.000104713	0.00495607
ENSMUST00000117278	Fam189b	0.361481	-1.46801	0.000196384	0.00791852
ENSMUST00000033755	Asb11	0.362036	-1.4658	6.22e-07	7.98e-05
ENSMUST00000102893	Musk	0.362266	-1.46488	9.2e-05	0.00448662
ENSMUST00000152150	Morf4l2	0.362438	-1.46419	0.000758569	0.0214053
ENSMUST00000167087	Eif4ebp2	0.362628	-1.46344	1.31e-09	4.85e-07
ENSMUST00000114472	Pnck	0.362857	-1.46253	5.38e-05	0.00293039
ENSMUST00000154197	Camk2b	0.36304	-1.4618	9.17e-05	0.00447374
ENSMUST00000145239	Fam69a	0.363437	-1.46022	4e-06	0.000372467
ENSMUST00000125133	Ipo4	0.366988	-1.4462	0.0013215	0.0319161
ENSMUST00000175868	Gbf1	0.36716	-1.44552	0.000371531	0.012583
ENSMUST00000127136	Cdkn2aipnl	0.367488	-1.44423	3.49e-06	0.000334244
ENSMUST00000154323	Smad3	0.367534	-1.44405	4.44e-05	0.00252168
ENSMUST00000124226	Armcx4	0.367766	-1.44314	0.0007165	0.0205924
ENSMUST00000125113	Samd4	0.367999	-1.44223	7.24e-08	1.33e-05
ENSMUST00000099147	Gm7120	0.3692	-1.43752	0.00200114	0.0430661
ENSMUST00000183273	Myo18b	0.369768	-1.43531	5.08e-10	2.16e-07
ENSMUST00000136792	Rragd	0.36998	-1.43448	1.55e-05	0.00110213
ENSMUST00000135704	Pbrm1	0.370193	-1.43365	0.00130618	0.0316897
ENSMUST00000115310	Trp63	0.371608	-1.42815	0.000131058	0.0058648
ENSMUST00000039267	Chd7	0.373349	-1.4214	0.00106316	0.0273325
ENSMUST00000190389	Tns1	0.373749	-1.41986	7.82e-05	0.00392156
ENSMUST00000100251	Rxra	0.373779	-1.41974	3.25e-08	6.93e-06
ENSMUST00000172525	Hsf4	0.373966	-1.41902	0.00012838	0.0057973
ENSMUST00000032818	Fbxo17	0.374089	-1.41854	0.00101051	0.0263915
ENSMUST00000124669	Mical3	0.375819	-1.41189	0.00184694	0.0405676
ENSMUST00000140015	Prrc2b	0.375877	-1.41167	0.000172248	0.00717992
ENSMUST00000021065	Cacng1	0.37681	-1.40809	7.53e-10	2.96e-07
ENSMUST00000106199	Fhl3	0.377811	-1.40426	7.56e-09	2.02e-06
ENSMUST00000101055	Ccnk	0.378295	-1.40242	1.59e-09	5.68e-07
ENSMUST00000191226	Ppp2r3a	0.378323	-1.40231	0.000212661	0.00837456
ENSMUST00000129779	Ubr4	0.379042	-1.39957	0.0014764	0.0346132
ENSMUST00000076325	Mef2a	0.379139	-1.3992	5.07e-08	9.97e-06
ENSMUST00000112338	Rai2	0.379628	-1.39734	8.49e-08	1.52e-05
ENSMUST00000139759	Eif4g3	0.380482	-1.3941	3.49e-05	0.0020891
ENSMUST00000141464	St3gal2	0.380924	-1.39243	0.00235276	0.0483124
ENSMUST00000091565	Zfp652	0.381274	-1.3911	6.73e-08	1.25e-05
ENSMUST00000103007	Nudt11	0.381467	-1.39037	0.000154468	0.00662178
ENSMUST00000182687	Ank3	0.38196	-1.38851	0.000488394	0.0154374
ENSMUST00000147613	Hook3	0.382061	-1.38812	0.000757787	0.0213966
ENSMUST00000155034	Ampd1	0.382248	-1.38742	1.32e-09	4.87e-07
ENSMUST00000177796	Gm20634	0.382687	-1.38576	0.00227651	0.047229
ENSMUST00000111278	Cry2	0.383527	-1.3826	1.42e-08	3.45e-06
ENSMUST00000106258	Gaa	0.383726	-1.38185	1.19e-08	2.98e-06
ENSMUST00000125239	Zpr1	0.383728	-1.38184	0.000399099	0.0132977
ENSMUST00000126819	Rhbdf2	0.384102	-1.38044	9.1e-07	0.000109071
ENSMUST00000171856	Arih1	0.384161	-1.38022	0.000146619	0.00636981
ENSMUST00000154393	Gnl3l	0.384378	-1.3794	0.000480651	0.0152512
ENSMUST00000172973	Filip1	0.384418	-1.37925	2.92e-07	4.27e-05
ENSMUST00000174877	Scn4a	0.384611	-1.37853	1.03e-08	2.67e-06
ENSMUST00000166472	BC052040	0.385101	-1.37669	2.58e-05	0.00165406
ENSMUST00000126353	Mllt3	0.385167	-1.37645	6.48e-09	1.8e-06
ENSMUST00000057611	Gm7367	0.385287	-1.376	2.34e-06	0.000239964
ENSMUST00000142819	Dnajb12	0.385888	-1.37375	5.18e-07	6.85e-05
ENSMUST00000145607	Tubb4b	0.38647	-1.37157	1.27e-07	2.14e-05
ENSMUST00000037141	Setd7	0.38657	-1.3712	2.18e-09	7.43e-07
ENSMUST00000177423	Trmt1	0.386764	-1.37047	0.00221564	0.0463487
ENSMUST00000130924	Prkab2	0.388411	-1.36434	1.08e-08	2.76e-06
ENSMUST00000193470	AC055766.1	0.389017	-1.3621	0.000121571	0.00557322
ENSMUST00000137266	Inpp4a	0.389131	-1.36167	0.000378215	0.0127663
ENSMUST00000074043	Klf10	0.389643	-1.35978	0.000354181	0.0121454
ENSMUST00000111846	Ttn	0.390453	-1.35678	1.49e-09	5.39e-07
ENSMUST00000148356	Neb	0.390937	-1.35499	1.73e-06	0.000189592
ENSMUST00000150660	Fermt2	0.391681	-1.35225	3.77e-08	7.72e-06
ENSMUST00000128024	Dpy19l4	0.39304	-1.34725	0.000266631	0.00988478
ENSMUST00000184772	Gm28047	0.393388	-1.34598	0.00107076	0.0274656
ENSMUST00000175776	Eps15	0.393682	-1.3449	6.2e-08	1.19e-05
ENSMUST00000039516	Egln3	0.393823	-1.34438	3.25e-07	4.68e-05
ENSMUST00000063858	Gm9869	0.394249	-1.34282	0.000166679	0.00699285
ENSMUST00000058011	Mcm2	0.394394	-1.34229	3.65e-07	5.16e-05
ENSMUST00000018632	Myh4	0.394629	-1.34143	0.00160432	0.0367831
ENSMUST00000107094	Jun	0.394664	-1.3413	8.63e-08	1.54e-05
ENSMUST00000137589	Pnrc1	0.396366	-1.33509	2.22e-07	3.41e-05
ENSMUST00000002081	Srpk3	0.39637	-1.33508	3.25e-08	6.93e-06
ENSMUST00000150624	Celf2	0.396623	-1.33416	0.00148164	0.0346911
ENSMUST00000034443	Cdh15	0.397032	-1.33267	2.42e-08	5.39e-06
ENSMUST00000031158	Ppat	0.397583	-1.33067	3.5e-06	0.000334865
ENSMUST00000042105	Ppp1r15a	0.397611	-1.33057	1.51e-08	3.62e-06
ENSMUST00000182208	Slc8a3	0.398117	-1.32873	0.000645718	0.0191087
ENSMUST00000114025	Prrg1	0.398197	-1.32845	0.000646327	0.0191204
ENSMUST00000153524	Calm1	0.398571	-1.32709	3.73e-08	7.7e-06
ENSMUST00000161502	Fut10	0.398796	-1.32628	0.000186334	0.00763345
ENSMUST00000149323	Mtmr1	0.398961	-1.32568	0.000677539	0.0197978
ENSMUST00000140667	Phkg1	0.399827	-1.32255	6.37e-08	1.21e-05
ENSMUST00000173137	Ralgapb	0.39983	-1.32254	0.00135677	0.0325334
ENSMUST00000110042	Gm15440	0.399997	-1.32194	1.97e-08	4.5e-06
ENSMUST00000047321	Arntl	0.400145	-1.3214	1.41e-08	3.45e-06
ENSMUST00000159664	Tbc1d4	0.400729	-1.3193	0.00182924	0.0403356
ENSMUST00000142063	Dedd	0.401125	-1.31788	0.00186471	0.0408587
ENSMUST00000190464	Trip12	0.401585	-1.31622	0.00108516	0.0277327
ENSMUST00000187282	Zfp507	0.401914	-1.31504	0.00232523	0.0479102
ENSMUST00000176028	Sbf1	0.402231	-1.3139	0.00116636	0.0291654
ENSMUST00000109104	Maf	0.402458	-1.31309	1.59e-08	3.8e-06
ENSMUST00000017961	Jph2	0.403545	-1.3092	6.8e-09	1.86e-06
ENSMUST00000177080	Pknox2	0.403679	-1.30872	4.86e-05	0.00270878
ENSMUST00000147401	Prmt3	0.404062	-1.30735	0.00028869	0.0104709
ENSMUST00000162037	Tnik	0.404758	-1.30487	5.76e-05	0.00308056
ENSMUST00000134910	Prkca	0.405194	-1.30332	3.34e-05	0.00201994
ENSMUST00000181086	Gm26752	0.405234	-1.30317	1.86e-05	0.00127762
ENSMUST00000155791	Dyrk1a	0.405239	-1.30315	0.000746969	0.0211811
ENSMUST00000187323	Cbfb	0.40566	-1.30166	0.000304401	0.0109053
ENSMUST00000174133	Gtf2i	0.406563	-1.29845	0.000651209	0.0192146
ENSMUST00000024839	Sik1	0.407715	-1.29437	3.22e-08	6.9e-06
ENSMUST00000140242	Morc2a	0.407981	-1.29343	0.0024294	0.0494264
ENSMUST00000195345	Dcaf8	0.408044	-1.2932	2.66e-05	0.00169557
ENSMUST00000069180	Zcchc24	0.408157	-1.29281	5.89e-08	1.13e-05
ENSMUST00000018691	Pip4k2b	0.408337	-1.29217	1.84e-08	4.31e-06
ENSMUST00000166871	Cse1l	0.408889	-1.29022	0.000301435	0.010829
ENSMUST00000095899	Syne1	0.409478	-1.28814	2.25e-08	5.11e-06
ENSMUST00000145072	Art3	0.409998	-1.28631	0.00124334	0.030575
ENSMUST00000140983	St6galnac6	0.410015	-1.28625	0.00126877	0.0309896
ENSMUST00000080461	Lig3	0.410268	-1.28536	0.000951116	0.025341
ENSMUST00000144111	Zak	0.410419	-1.28483	0.000604481	0.0181676
ENSMUST00000080127	Homer1	0.410444	-1.28474	6.82e-07	8.63e-05
ENSMUST00000147545	Ccdc6	0.41046	-1.28469	4.63e-08	9.21e-06
ENSMUST00000096420	Gm14698	0.410771	-1.2836	4.27e-08	8.6e-06
ENSMUST00000135694	Asb2	0.411113	-1.28239	6.63e-05	0.00342734
ENSMUST00000126284	Mapre3	0.411175	-1.28218	0.000115078	0.00531633
ENSMUST00000144441	Lgalsl	0.411259	-1.28188	2.61e-05	0.00166735
ENSMUST00000080664	Eya1	0.412016	-1.27923	0.000218481	0.00852206
ENSMUST00000119027	Rabgef1	0.412054	-1.27909	2.42e-05	0.00157485
ENSMUST00000130950	Msrb3	0.412298	-1.27824	1.27e-05	0.000939818
ENSMUST00000184106	Mlip	0.412426	-1.27779	0.00196526	0.0424961
ENSMUST00000139643	Pnpla7	0.413148	-1.27527	0.00047564	0.0151347
ENSMUST00000128911	Pdlim7	0.413408	-1.27436	9.08e-05	0.00444088
ENSMUST00000186017	Nek7	0.413432	-1.27428	3.44e-08	7.27e-06
ENSMUST00000191452	2310015K22Rik	0.413782	-1.27306	0.000130654	0.00585939
ENSMUST00000037448	Zfp109	0.414033	-1.27218	0.0012088	0.0299208
ENSMUST00000163190	AC161246.1	0.414164	-1.27173	1.5e-08	3.62e-06
ENSMUST00000173140	Tmcc1	0.414167	-1.27172	0.000810107	0.0225087
ENSMUST00000137739	Map2k3	0.415216	-1.26806	0.000441152	0.0143192
ENSMUST00000130405	Arhgap20	0.415285	-1.26783	0.000258729	0.00967109
ENSMUST00000128440	Aimp2	0.415396	-1.26744	0.000401772	0.0133572
ENSMUST00000159670	Agl	0.415457	-1.26723	0.000249179	0.00939169
ENSMUST00000184878	Kbtbd12	0.416574	-1.26336	0.00180356	0.0398957
ENSMUST00000137339	Igfbp5	0.416584	-1.26332	0.00157714	0.0363164
ENSMUST00000190985	Kcnma1	0.417241	-1.26105	0.00058225	0.0176578
ENSMUST00000156681	Acvr2a	0.41753	-1.26005	0.000105102	0.00496684
ENSMUST00000147341	Adrm1	0.417948	-1.2586	3.05e-05	0.00187488
ENSMUST00000183911	Erc1	0.417988	-1.25847	0.00168794	0.0381113
ENSMUST00000074366	Eya4	0.418023	-1.25835	0.000737919	0.0210305
ENSMUST00000195824	Eprs	0.418146	-1.25792	0.000407754	0.0134966
ENSMUST00000039662	Tln2	0.419085	-1.25469	0.00034614	0.0119823
ENSMUST00000111835	Styx	0.419309	-1.25392	7.93e-05	0.00396013
ENSMUST00000080435	Dag1	0.420224	-1.25077	8.55e-08	1.53e-05
ENSMUST00000130420	Arhgap44	0.420746	-1.24898	0.000263086	0.0097935
ENSMUST00000186989	Hivep2	0.421675	-1.2458	0.000181502	0.00748977
ENSMUST00000041589	Tob1	0.422027	-1.24459	9.22e-05	0.00449211
ENSMUST00000156958	Bach1	0.422182	-1.24406	0.000125418	0.00571484
ENSMUST00000020999	Kif3c	0.422266	-1.24378	7.86e-07	9.64e-05
ENSMUST00000128510	Ctcf	0.4234	-1.23991	0.00192783	0.0418969
ENSMUST00000121930	Acyp1	0.423541	-1.23943	2.27e-06	0.000234311
ENSMUST00000068262	Nt5c1a	0.423613	-1.23918	1.55e-06	0.000174096
ENSMUST00000097619	Prob1	0.423794	-1.23857	1.91e-07	2.99e-05
ENSMUST00000141826	Hgs	0.424628	-1.23573	0.00043937	0.0142728
ENSMUST00000140749	Kif1b	0.424734	-1.23537	5.96e-05	0.0031558
ENSMUST00000085116	Ptpn21	0.425102	-1.23412	1.19e-07	2.02e-05
ENSMUST00000165208	Mybpc2	0.425122	-1.23405	1.08e-05	0.000822291
ENSMUST00000095580	Mypn	0.425129	-1.23403	2.41e-06	0.000244985
ENSMUST00000183299	Nup153	0.425142	-1.23398	0.000496245	0.0156201
ENSMUST00000125536	Ing2	0.425763	-1.23188	0.000663711	0.0195198
ENSMUST00000049382	Gatad2b	0.426002	-1.23107	8.04e-07	9.84e-05
ENSMUST00000150707	Ide	0.427182	-1.22708	0.000784375	0.0219359
ENSMUST00000144167	Tmem38b	0.427324	-1.2266	6.39e-06	0.000545359
ENSMUST00000147353	Zfp106	0.427339	-1.22655	2.83e-05	0.00177584
ENSMUST00000165381	Csnk1a1	0.42764	-1.22553	3.07e-05	0.00188513
ENSMUST00000137716	Pxn	0.427887	-1.2247	0.000964059	0.0255918
ENSMUST00000169594	Usp9x	0.428056	-1.22413	6.56e-05	0.00340032
ENSMUST00000130305	Myo18a	0.428647	-1.22214	4.52e-07	6.09e-05
ENSMUST00000107514	Fan1	0.429509	-1.21924	0.00120869	0.0299208
ENSMUST00000150717	Htra1	0.429566	-1.21905	0.000110047	0.00513867
ENSMUST00000078525	Rnf150	0.429919	-1.21786	2.47e-07	3.73e-05
ENSMUST00000172229	Tgif1	0.430405	-1.21623	0.0010036	0.0262792
ENSMUST00000115841	Rbfox1	0.430526	-1.21583	3.13e-07	4.54e-05
ENSMUST00000112655	Rpap2	0.431107	-1.21388	0.000217424	0.00849924
ENSMUST00000074733	Sept11	0.431228	-1.21348	1.59e-07	2.57e-05
ENSMUST00000031254	Klhl8	0.431322	-1.21316	2.4e-06	0.000244811
ENSMUST00000125548	Vps72	0.431446	-1.21275	3.89e-06	0.000364722
ENSMUST00000111771	Abcc9	0.431606	-1.21221	1.56e-07	2.53e-05
ENSMUST00000132292	Jak1	0.431786	-1.21161	0.000916908	0.0247098
ENSMUST00000048319	Zfyve1	0.432633	-1.20879	0.000326793	0.0114625
ENSMUST00000128689	Tmod1	0.432683	-1.20862	4.98e-06	0.000446851
ENSMUST00000061656	Rictor	0.432843	-1.20808	4.19e-07	5.71e-05
ENSMUST00000135772	Adi1	0.433123	-1.20715	1.21e-06	0.000139236
ENSMUST00000097592	Nr3c1	0.433421	-1.20616	2.23e-05	0.00148086
ENSMUST00000043294	Asb4	0.434275	-1.20332	1.11e-06	0.000129575
ENSMUST00000152338	Zfand5	0.434748	-1.20175	0.00115485	0.0289737
ENSMUST00000193421	Impdh2	0.43495	-1.20108	2.02e-05	0.00136312
ENSMUST00000177241	Syngr2	0.434955	-1.20106	6.43e-06	0.000548083
ENSMUST00000185531	Lrrfip1	0.435217	-1.20019	1.7e-06	0.000187093
ENSMUST00000195405	Prkar2a	0.43526	-1.20005	9.92e-07	0.000117173
ENSMUST00000187601	Atg9a	0.438281	-1.19007	0.000138941	0.00612445
ENSMUST00000033591	Itm2a	0.438397	-1.18969	3.77e-07	5.26e-05
ENSMUST00000160962	Hipk2	0.439135	-1.18726	1.27e-05	0.000939787
ENSMUST00000179234	Aldoart1	0.439144	-1.18723	2.29e-05	0.00151097
ENSMUST00000140276	Fto	0.439221	-1.18698	1.71e-06	0.000187631
ENSMUST00000027696	Elk4	0.439299	-1.18672	0.000199419	0.00800638
ENSMUST00000142421	Trim28	0.439586	-1.18578	0.000401966	0.0133588
ENSMUST00000163979	Map4	0.439725	-1.18533	1.95e-07	3.05e-05
ENSMUST00000004281	Dyrk2	0.439778	-1.18515	0.000562828	0.0172057
ENSMUST00000160699	Rnf214	0.440293	-1.18346	0.000476342	0.0151464
ENSMUST00000149686	Il4i1	0.440298	-1.18345	0.000158689	0.00675636
ENSMUST00000166744	Ppard	0.440362	-1.18324	0.00187331	0.0410075
ENSMUST00000146386	Usp16	0.440486	-1.18283	0.00185271	0.0406352
ENSMUST00000071487	Larp1	0.440677	-1.18221	2.6e-07	3.9e-05
ENSMUST00000068411	Ccdc88c	0.442512	-1.17621	0.000651441	0.0192152
ENSMUST00000102875	Ugp2	0.442643	-1.17578	0.000212303	0.00837236
ENSMUST00000090134	Pdlim5	0.44284	-1.17514	8.18e-07	9.99e-05
ENSMUST00000156833	Mybbp1a	0.442891	-1.17498	0.0008841	0.0240694
ENSMUST00000177172	Tcof1	0.443331	-1.17355	5.52e-05	0.00298645
ENSMUST00000130768	Ppp3ca	0.443565	-1.17278	0.000187155	0.00765667
ENSMUST00000152005	Capza2	0.443765	-1.17213	5.95e-06	0.000517845
ENSMUST00000131283	Prpf8	0.443811	-1.17198	2.95e-06	0.00029027
ENSMUST00000115020	Ocrl	0.444054	-1.17119	0.000155068	0.00663678
ENSMUST00000071233	Zfp516	0.444183	-1.17078	1.53e-06	0.000172081
ENSMUST00000086216	Anapc5	0.444205	-1.1707	3.39e-07	4.85e-05
ENSMUST00000146478	Serinc2	0.44462	-1.16935	0.000186807	0.0076459
ENSMUST00000131186	Rev3l	0.44465	-1.16926	4.49e-06	0.000409796
ENSMUST00000037097	Fhod3	0.44501	-1.16809	2.29e-07	3.51e-05
ENSMUST00000131032	Hif1an	0.445619	-1.16612	2.47e-05	0.00160157
ENSMUST00000136106	Eif4g1	0.447302	-1.16068	0.000173972	0.00724098
ENSMUST00000141218	Sgk1	0.447523	-1.15996	0.000350026	0.0120807
ENSMUST00000151264	Scaf1	0.447703	-1.15938	0.00108636	0.0277555
ENSMUST00000100687	Gm16439	0.447981	-1.15849	0.00016538	0.00695416
ENSMUST00000129466	Tpm1	0.44813	-1.15801	7.19e-06	0.000595368
ENSMUST00000193794	RP24-288J3.2	0.448434	-1.15703	0.00085989	0.0235377
ENSMUST00000145246	Rbl2	0.448532	-1.15672	0.0020152	0.0433275
ENSMUST00000178840	Tes3-ps	0.448733	-1.15607	5.68e-05	0.00304291
ENSMUST00000166032	Tdrkh	0.449139	-1.15476	3.17e-05	0.00193215
ENSMUST00000172594	Calm3	0.449423	-1.15385	1.88e-06	0.000202621
ENSMUST00000172481	Usp13	0.449433	-1.15382	6.59e-07	8.38e-05
ENSMUST00000144512	AI314180	0.449575	-1.15337	6.93e-06	0.000581037
ENSMUST00000065482	Mllt11	0.449623	-1.15321	9.29e-05	0.00451315
ENSMUST00000144061	Samd8	0.449641	-1.15315	4.22e-05	0.00242526
ENSMUST00000128763	Dnase1l1	0.450414	-1.15068	0.000416017	0.0136999
ENSMUST00000145753	Pbxip1	0.450715	-1.14971	5.03e-06	0.000450632
ENSMUST00000065512	Rtkn	0.45085	-1.14928	0.00104733	0.0270562
ENSMUST00000040576	Parm1	0.451234	-1.14805	0.000305312	0.010925
ENSMUST00000120595	Eml2	0.45172	-1.1465	0.000205021	0.00818356
ENSMUST00000044234	Tgfbr1	0.451746	-1.14642	3.17e-05	0.00193135
ENSMUST00000169734	Vps53	0.451868	-1.14603	0.000329571	0.0115331
ENSMUST00000034453	Acta1	0.452085	-1.14533	3.08e-07	4.47e-05
ENSMUST00000144310	Ubald2	0.452124	-1.14521	0.0023201	0.0478447
ENSMUST00000096038	3425401B19Rik	0.453186	-1.14183	1.99e-07	3.1e-05
ENSMUST00000074989	Bcl9l	0.454008	-1.13921	0.000488242	0.0154374
ENSMUST00000194543	Mia3	0.454316	-1.13823	9.47e-06	0.000742281
ENSMUST00000195686	Dcaf6	0.454554	-1.13748	9.56e-07	0.000113995
ENSMUST00000129790	Ubr1	0.455502	-1.13447	0.00236454	0.0485103
ENSMUST00000132519	Nploc4	0.455725	-1.13376	1.61e-05	0.00113648
ENSMUST00000176172	Cux1	0.455764	-1.13364	0.00021193	0.00837127
ENSMUST00000171444	Arid3b	0.456507	-1.13129	0.00135256	0.0324582
ENSMUST00000107215	Psip1	0.456666	-1.13079	0.000348912	0.0120561
ENSMUST00000115281	Cacna2d1	0.457148	-1.12927	1.3e-05	0.000960284
ENSMUST00000151137	Aldoa	0.45748	-1.12822	4.14e-06	0.0003831
ENSMUST00000149776	Dusp16	0.457593	-1.12786	0.000731076	0.02089
ENSMUST00000087123	Golga7b	0.457982	-1.12664	0.00106645	0.0273939
ENSMUST00000101395	Hoxa4	0.458357	-1.12545	0.00222527	0.0464749
ENSMUST00000153976	Sympk	0.458537	-1.12489	3.37e-05	0.00203417
ENSMUST00000143379	Sqstm1	0.458555	-1.12483	8.53e-07	0.000103395
ENSMUST00000076422	Thpo	0.458677	-1.12445	0.000707176	0.0204264
ENSMUST00000054234	Nek6	0.459067	-1.12322	0.000916166	0.0247045
ENSMUST00000173360	Ube2g2	0.459269	-1.12259	0.000128296	0.00579638
ENSMUST00000136460	Dennd1a	0.459369	-1.12227	0.00027581	0.010142
ENSMUST00000046497	Dnph1	0.46013	-1.11989	0.00010431	0.00493993
ENSMUST00000097333	Ddr1	0.460486	-1.11877	0.000553749	0.0170505
ENSMUST00000127266	Rad23b	0.460626	-1.11833	2.76e-05	0.00174233
ENSMUST00000034053	Pdlim3	0.460743	-1.11797	4.97e-07	6.61e-05
ENSMUST00000043374	Ppp1r14c	0.461059	-1.11698	5.29e-06	0.00046929
ENSMUST00000120190	Gm13991	0.461303	-1.11621	0.000792341	0.0221033
ENSMUST00000163016	Mfsd4	0.461489	-1.11563	2.3e-05	0.00151523
ENSMUST00000038382	Jph1	0.462007	-1.11401	9.22e-07	0.000110042
ENSMUST00000179460	Tubb4b-ps1	0.463048	-1.11077	3.97e-06	0.000370956
ENSMUST00000145283	St3gal6	0.463215	-1.11024	0.00234337	0.0481673
ENSMUST00000113284	Tfeb	0.4633	-1.10998	8.83e-05	0.00434193
ENSMUST00000187486	Dst	0.463368	-1.10977	0.000180202	0.00744631
ENSMUST00000045096	Ppp1r3a	0.463733	-1.10863	1.07e-06	0.000124889
ENSMUST00000141778	Dmd	0.463827	-1.10834	0.00186821	0.0409257
ENSMUST00000163486	Naa16	0.464457	-1.10638	0.000364185	0.0124257
ENSMUST00000124033	Bcor	0.464462	-1.10637	0.000245723	0.00928851
ENSMUST00000139188	Stk40	0.46482	-1.10526	0.000132239	0.00589505
ENSMUST00000026879	Gdap1	0.465847	-1.10207	6.16e-05	0.0032387
ENSMUST00000061352	Rdx	0.466144	-1.10115	5.27e-06	0.000468244
ENSMUST00000138258	Svil	0.466562	-1.09986	0.000228405	0.00879078
ENSMUST00000159027	Ppp3cb	0.466811	-1.09909	1.61e-06	0.000179024
ENSMUST00000044509	Tspyl2	0.46745	-1.09712	4.16e-05	0.00239829
ENSMUST00000087865	Ybx3	0.467464	-1.09707	1.13e-06	0.000131371
ENSMUST00000192353	RP23-19M11.2	0.467538	-1.09684	0.00156638	0.0361144
ENSMUST00000033123	Abcc8	0.467896	-1.09574	0.000456613	0.0146685
ENSMUST00000106524	Efcab14	0.468217	-1.09475	0.000396562	0.0132229
ENSMUST00000139477	Gid4	0.468438	-1.09407	0.00156164	0.0360513
ENSMUST00000159948	Lmo7	0.468511	-1.09385	5.04e-05	0.00278907
ENSMUST00000154005	Srpr	0.468694	-1.09328	3.97e-05	0.00231805
ENSMUST00000143700	Sppl2a	0.468828	-1.09287	4.87e-05	0.00270878
ENSMUST00000175676	Txlnb	0.469513	-1.09076	1.59e-06	0.000177135
ENSMUST00000106487	Eef2k	0.470333	-1.08825	4.76e-05	0.0026642
ENSMUST00000054145	Dcaf5	0.470406	-1.08802	1.96e-06	0.000208686
ENSMUST00000168612	Dhrs7c	0.470822	-1.08675	0.000923644	0.0248248
ENSMUST00000084935	Pgm2l1	0.471115	-1.08585	0.00029354	0.0106086
ENSMUST00000155692	Ttc3	0.471313	-1.08524	0.000489436	0.0154649
ENSMUST00000140868	Snrnp200	0.471478	-1.08474	0.00104901	0.0270842
ENSMUST00000063542	Naa50	0.47157	-1.08446	2.25e-06	0.000233096
ENSMUST00000136646	Rere	0.471659	-1.08418	0.000181116	0.00748065
ENSMUST00000115080	Exoc4	0.47243	-1.08183	0.000163746	0.00690824
ENSMUST00000154499	Aff4	0.472574	-1.08139	0.00201877	0.0433735
ENSMUST00000132386	Ptp4a2	0.472796	-1.08071	0.000364347	0.0124257
ENSMUST00000180771	Gm26723	0.473424	-1.07879	1.73e-05	0.0012041
ENSMUST00000055296	Polr1a	0.473637	-1.07815	3.04e-06	0.000298024
ENSMUST00000039913	9630033F20Rik	0.47387	-1.07744	0.000102261	0.00487057
ENSMUST00000001699	Hoxc10	0.474233	-1.07633	2.23e-06	0.000232121
ENSMUST00000033918	Asb5	0.474331	-1.07603	1.66e-06	0.000182794
ENSMUST00000115366	Slc12a2	0.475945	-1.07113	4.16e-05	0.00239829
ENSMUST00000130212	Dctn1	0.476087	-1.0707	0.000492409	0.0155263
ENSMUST00000049948	Asrgl1	0.476199	-1.07036	1.87e-05	0.00128168
ENSMUST00000004497	Large	0.476594	-1.06917	0.00131528	0.0318252
ENSMUST00000071065	Nfil3	0.476819	-1.06849	2.76e-05	0.00174187
ENSMUST00000093402	Patz1	0.47734	-1.06691	0.00128919	0.0313532
ENSMUST00000108533	Rabep1	0.477707	-1.0658	0.000244627	0.00925482
ENSMUST00000058714	Cd24a	0.477777	-1.06559	2.78e-06	0.00027693
ENSMUST00000172070	Socs2	0.477829	-1.06543	0.00208203	0.0443791
ENSMUST00000085108	Foxn3	0.478264	-1.06412	4.42e-05	0.00251502
ENSMUST00000172929	Prrc2a	0.478441	-1.06359	0.000712531	0.0205395
ENSMUST00000102667	Smcr8	0.478693	-1.06283	6.47e-05	0.00336944
ENSMUST00000134782	Ubap2	0.478772	-1.06259	0.00127727	0.0311481
ENSMUST00000099392	Pprc1	0.479645	-1.05996	0.000281824	0.0103003
ENSMUST00000149528	Gsr	0.481045	-1.05576	0.00111907	0.028284
ENSMUST00000149324	Gpx3	0.48224	-1.05218	0.00196417	0.0424827
ENSMUST00000112936	Rc3h2	0.482424	-1.05163	0.00187503	0.0410155
ENSMUST00000123069	Cops4	0.482615	-1.05106	0.000306712	0.0109491
ENSMUST00000036467	Asb16	0.483199	-1.04931	4.06e-06	0.000377117
ENSMUST00000127893	Brd4	0.483394	-1.04873	0.00216757	0.0457023
ENSMUST00000132980	Otud7b	0.484341	-1.04591	0.00191367	0.0416593
ENSMUST00000022682	Sorbs3	0.484492	-1.04545	8.01e-06	0.000651382
ENSMUST00000037134	Hipk4	0.484546	-1.04529	0.000228754	0.00879776
ENSMUST00000050183	Uaca	0.484674	-1.04491	3.73e-05	0.00220846
ENSMUST00000192332	AC120402.1	0.485369	-1.04285	0.000171458	0.00715357
ENSMUST00000093820	Rfx7	0.485648	-1.04202	1.08e-05	0.0008235
ENSMUST00000125164	Arcn1	0.485651	-1.04201	0.000165109	0.00695277
ENSMUST00000161030	Ddx23	0.485739	-1.04175	0.000507846	0.0158968
ENSMUST00000184455	Fbxl4	0.486308	-1.04006	5.25e-05	0.00288177
ENSMUST00000177335	Pou6f1	0.486327	-1.04	0.000362381	0.0123796
ENSMUST00000038584	Tlk1	0.486336	-1.03997	9.66e-06	0.000752534
ENSMUST00000106232	Bmpr1b	0.486965	-1.03811	0.00102703	0.0267213
ENSMUST00000117237	Qser1	0.487241	-1.03729	3.7e-06	0.000349313
ENSMUST00000075422	Mab21l1	0.48728	-1.03718	0.00212406	0.044984
ENSMUST00000028749	Capn3	0.487307	-1.0371	5.39e-06	0.00047717
ENSMUST00000029353	Kpna4	0.487423	-1.03675	4.29e-06	0.00039285
ENSMUST00000115217	Napepld	0.487693	-1.03595	0.00138419	0.0329465
ENSMUST00000114001	Itsn1	0.487929	-1.03526	5.05e-05	0.0027914
ENSMUST00000042842	Cdon	0.487965	-1.03515	0.000162027	0.00685418
ENSMUST00000076316	Arhgap10	0.488009	-1.03502	5.76e-06	0.000505106
ENSMUST00000155746	Jup	0.488832	-1.03259	0.000705637	0.0204015
ENSMUST00000020692	Btg2	0.488843	-1.03256	4.55e-06	0.000414656
ENSMUST00000108468	Rtn2	0.48912	-1.03174	5.91e-06	0.000516093
ENSMUST00000130999	Eml1	0.489468	-1.03071	0.000124038	0.00566912
ENSMUST00000151498	Ncor1	0.489803	-1.02973	0.000498403	0.0156662
ENSMUST00000170897	Cul3	0.489859	-1.02956	0.000126858	0.00576016
ENSMUST00000161616	Hdgf	0.489877	-1.02951	0.000165449	0.00695416
ENSMUST00000044672	Cdk19	0.490138	-1.02874	3.33e-05	0.00201328
ENSMUST00000191126	2310022A10Rik	0.490235	-1.02845	0.000346248	0.0119823
ENSMUST00000061469	Wfikkn2	0.490508	-1.02765	1.49e-05	0.00107477
ENSMUST00000109762	Nfix	0.490651	-1.02723	2.84e-05	0.00177931
ENSMUST00000151580	Prr33	0.49075	-1.02694	0.000451371	0.0145414
ENSMUST00000031017	Fosl2	0.491442	-1.02491	1.06e-05	0.000809153
ENSMUST00000155785	Tsr1	0.491541	-1.02462	0.000311643	0.011064
ENSMUST00000147699	Tmem109	0.491729	-1.02407	5.01e-05	0.00277315
ENSMUST00000011526	Dhdh	0.49217	-1.02277	0.000314877	0.0111438
ENSMUST00000052837	Ar	0.492724	-1.02115	1.14e-05	0.00086074
ENSMUST00000130948	Zc3h15	0.493292	-1.01949	0.000147113	0.00638514
ENSMUST00000141180	Cul5	0.493522	-1.01881	0.00115026	0.0288745
ENSMUST00000154425	Ppp3r1	0.494164	-1.01694	0.000215712	0.00844762
ENSMUST00000095737	Akap6	0.494705	-1.01536	0.000170246	0.00711286
ENSMUST00000167214	Pla2g7	0.49471	-1.01534	0.00160197	0.0367386
ENSMUST00000033486	Plp2	0.494756	-1.01521	7.75e-05	0.00389335
ENSMUST00000150558	Foxo4	0.495593	-1.01277	2.42e-05	0.00157333
ENSMUST00000135462	Cacnb1	0.495689	-1.01249	0.000267217	0.00989338
ENSMUST00000163855	Atf1	0.49572	-1.0124	0.000745141	0.0211517
ENSMUST00000031090	Sel1l3	0.496191	-1.01103	5.81e-05	0.00309718
ENSMUST00000190574	Zbed6	0.496369	-1.01051	9.2e-05	0.00448662
ENSMUST00000000573	Ovgp1	0.496631	-1.00975	0.000224243	0.00868703
ENSMUST00000092048	Naca	0.496913	-1.00894	7.61e-06	0.000625841
ENSMUST00000184333	Nedd4	0.497156	-1.00823	9.39e-05	0.00455555
ENSMUST00000151306	Hsp90ab1	0.497169	-1.00819	1.14e-05	0.000864004
ENSMUST00000161803	Popdc3	0.497474	-1.00731	2.14e-05	0.00143048
ENSMUST00000115201	Dlg1	0.498257	-1.00504	0.000159066	0.00676104
ENSMUST00000154483	Csnk1d	0.498797	-1.00348	0.00134204	0.0322743
ENSMUST00000170050	Mtdh	0.49894	-1.00306	6.72e-05	0.00346518
ENSMUST00000181273	A330023F24Rik	0.499034	-1.00279	0.000131629	0.00587187
ENSMUST00000147136	Eif2s2	0.499134	-1.0025	6.98e-05	0.00357212
ENSMUST00000106659	Amigo1	0.499842	-1.00045	0.00230712	0.0476781
ENSMUST00000100700	Gm10382	0.499862	-1.0004	0.00138476	0.0329513
ENSMUST00000134733	Gemin5	0	0	0.000287368	0.0104439
