# Supplementary material for: Overexpression of PGC‐1α in aging muscle enhances a subset of young‐like molecular patterns
Source: Aging Cell. 2018 Feb 10;17(2):e12707. doi: 10.1111/acel.12707 (PMC5847875; doi:10.1111/acel.12707)
Supplement: Supplementary file 4 [file ACEL-17-e12707-s004.xlsx]

## Sheet: Planilha1
Table S3	Top upnregulated genes in mice overexpressing PGC-1α.
Gene Symbol	Gene Description	Biological Process *	Fold Change	pval
Fam90a1b	Protein Fam90a1b	CCHC-type zinc finger motif. Putative interaction with RNA or DNA.	103.379	1.91e-11
Tmprss4	Transmembrane protease serine 4	lipid metabolic process; proteolysis; regulation of catalytic activity	52.2899	5.61e-10
Gpx6	Glutathione peroxidase 6	immune system process; steroid metabolic process; response to stress	52.0241	6.07e-05
Chst8	Carbohydrate sulfotransferase 8	sulfur compound metabolic process	46.8805	5.43e-09
Cacna2d2	Voltage-dependent calcium channel subunit alpha-2/delta-2	Calcium Voltage-Gated Channel Auxiliary Subunit Alpha2delta	37.2897	9.19e-13
Sdsl	Serine dehydratase-like	Serine metabolism	35.8678	1.26e-14
Apol8	Apolipoprotein L 8	cholesterol metabolic process; lipid transport	35.4067	1.27e-11
Myrf	Myelin regulatory factor	transcription factor required for central nervous system myelination/oligodendrocyte differentiation	33.7268	1.27e-06
Casc1	Protein CASC1	Cancer Susceptibility Candidate 1-unknown	29.8244	6e-09
Ccdc177	Coiled-coil domain-containing protein 177	unknown	29.6834	0.00011466
Zan	Zonadhesin	cellular process; cell adhesion	28.8409	0.0019006
Atp13a4	Probable cation-transporting ATPase 13A4	metabolic process; cation transport; cellular calcium ion homeostasis	28.8247	0.000215729
6820408C15Rik	Protein 6820408C15Rik	unknown	28.8007	1.43e-10
Vav2	Guanine nucleotide exchange factor VAV2	cell communication; cellular defense response; regulation of catalytic activity	28.6999	2.26e-05
Kctd8	BTB/POZ domain-containing protein KCTD8	cation transport	28.2499	8.24e-07
Il31ra	Interleukin-31 receptor subunit alpha	B cell mediated immunity; cell communication	28.1746	0.0013698
Sec14l2	SEC14-like protein 2	cholesterol metabolic process; intracellular protein transport	25.9359	4.56e-05
BC051142	Protein BC051142	unknown	25.7321	0.000222356
Cidea	Cell death activator CIDE-A	apoptotic process; cellular process; apoptotic process	24.0538	0.000219712
1700018F24Rik	Protein 1700018F24Rik	metabolic process; mitosis; cell communication; regulation of catalytic activity	22.9782	0.00162131
Tac4	Tachykinin-4	immune response; cell-cell signaling; muscle contraction	22.535	4.93e-05
Mal	Myelin and lymphocyte protein	immune system process; intracellular protein transport; vesicle-mediated transport	21.9957	0.000216753
Atp2b2	Calcium-transporting ATPase	metabolic process; cation transport; cellular calcium ion homeostasis	20.6767	1.86e-10
Nkx6-3	Homeobox protein Nkx-6.3	transcription from RNA polymerase II promoter; skeletal system development	20.3923	1.07e-10
Gm2956	Protein Gm2956	unknown	18.4796	0.00170424
Gsta2	Glutathione S-transferase A2	fatty acid metabolic process; muscle contraction	18.3904	0.00159651
Aldh1b1	Aldehyde dehydrogenase X, mitochondrial	metabolic process	17.8568	7.33e-15
Myo15b	Protein Myo15b	metabolic process; cellular process; cellular component organization	16.721	0.000241599
Trbc2	Protein Trbc2	T Cell Receptor Beta Constant 2	16.6524	8.95e-06
Lck	Tyrosine-protein kinase	immune response; cell proliferation; response to stress	16.2283	0.00139069
Rap1gap	Rap1 GTPase-activating protein	metabolic process; cellular process; regulation of catalytic activity	16.1517	2.04e-05
Ighv1-75	Protein Ighv1-75	Immunoglobulin Heavy Variable 1-75	16.0817	3.17e-05
BC049352	Protein BC049352	unknown	14.9706	3.3e-17
Slc24a1	Protein Slc24a1	cation transport	14.6992	8.31e-12
Prom2	Prominin-2	intracellular protein transport	14.3694	9.33e-06
Serpina3f	Serine protease inhibitor A3F	metabolic process; regulation of biological process; regulation of catalytic activity	13.7892	0.000127349
Fam196b	Protein FAM196B	unknown	13.3368	4.07e-12
Tlr12	Toll-like receptor 12	cell communication; cell adhesion	13.1544	0.000618363
Nudt17	Nucleoside diphosphate-linked moiety X motif 17	nucleobase-containing compound metabolic process	12.5889	7.05e-15
Tmem28	Transmembrane protein FAM155B	unknown	12.5191	3.77e-16
2010300C02Rik	Protein 2010300C02Rik	unknown	12.1155	0.000791241
Trac	Protein Trac	T-Cell Receptor Alpha Constant	12.0545	0.00155915
Unc13c	Protein unc-13 homolog C	Synaptic vesicle cycle	11.8852	2.19e-06
Ttc39a	Tetratricopeptide repeat protein 39A	unknown	11.822	0.00032854
Cd6	T-cell differentiation antigen CD6	proteolysis; cellular process; extracellular transport	11.7505	0.00237991
Nppa	Natriuretic peptides A	blood circulation; ion transport; regulation of vasoconstriction	11.5996	4.86e-09
Map3k9	Mitogen-activated protein kinase kinase kinase 9	immune system process; induction of apoptosis; cell cycle; cell communication; response to stress; cellular component organization	11.3662	2.77e-07
Serpina12	Serpin A12	metabolic process; regulation of biological process; regulation of catalytic activity	11.1082	6.79e-05
Fgf18	Fibroblast growth factor (FGF)	cell-cell signaling	10.9602	1.29e-08
Svopl	Putative transporter SVOPL (SVOP-like protein)	carbohydrate metabolic process; cellular process; cation transport; extracellular transport; carbohydrate transport	10.5957	0.000231438
Fam131c	Family with sequence similarity 131, member C	unknown	10.4165	0.000413983
Ppargc1a	Peroxisome proliferator-activated receptor gamma coactivator 1-alpha	generation of precursor metabolites and energy; transcription from RNA polymerase II promoter; regulation of sequence-specific DNA binding transcription factor activity; mitochondrion organization	10.2391	2.12e-45
Ranked by a combination of p-value < 0.05 and fold change ≥ 10. *GO terms determined by PANTHER GO-Slim Biological Process online tool.
