# Supplementary material for: Overexpression of PGC‐1α in aging muscle enhances a subset of young‐like molecular patterns
Source: Aging Cell. 2018 Feb 10;17(2):e12707. doi: 10.1111/acel.12707 (PMC5847875; doi:10.1111/acel.12707)
Supplement: Supplementary file 5 [file ACEL-17-e12707-s005.xlsx]

## Sheet: Planilha1
Table S4	Top downregulated genes in mice overexpressing PGC-1α.
Gene Symbol	Gene Description	Biological Process *	Fold Change	pval
Arhgap26	Rho GTPase-activating protein 26	metabolic process; cell communication; cell-cell adhesion; regulation of catalytic activity	0.0963046	0.000152003
Wdsub1	WD repeat, SAM and U-box domain-containing protein 1	unknown	0.0933113	0.000515611
Slc38a4	Sodium-coupled neutral amino acid transporter 4	cellular process; anion transport; amino acid transport	0.0887604	1.78e-37
Smox	Spermine oxidase	induction of apoptosis; respiratory electron transport chain; chromatin organization	0.0881473	6.33e-10
Npnt	Nephronectin	Functional ligand of integrin alpha-8/beta-1 in kidney development	0.0814305	0.000166813
Sorbs2	Sorbin and SH3 domain-containing protein 2	potential adapter protein to assemble signaling complexes in stress fibers	0.0590274	8.94e-07
Phc1	Polyhomeotic-like protein 1	transcription from RNA polymerase II promoter; cell cycle	0.0548711	0.00128075
Ranked by a combination of p-value < 0.05 and fold change ≥ 10. *GO terms determined by PANTHER GO-Slim Biological Process online tool.
