# Supplementary material for: Overexpression of PGC‐1α in aging muscle enhances a subset of young‐like molecular patterns
Source: Aging Cell. 2018 Feb 10;17(2):e12707. doi: 10.1111/acel.12707 (PMC5847875; doi:10.1111/acel.12707)
Supplement: Supplementary file 6 [file ACEL-17-e12707-s006.xlsx]

## Sheet: Planilha1
Table S5	Pathways analysis in overexpressing PGC-1α and young x old mice muscles
Aging PGC	Edwards et al., 2007	Scimè et al., 2010
Pathway Name	Pathway Name	Pathway Name
Muscle contraction	Muscle contraction	Muscle contraction
Striated Muscle Contraction	Striated Muscle Contraction	Striated Muscle Contraction
Respiratory electron transport, ATP synthesis by chemiosmotic coupling, and heat production by uncoupling proteins.	Assembly of collagen fibrils and other multimeric structures	Assembly of collagen fibrils and other multimeric structures
The citric acid (TCA) cycle and respiratory electron transport	ECM proteoglycans	ECM proteoglycans
Respiratory electron transport	Integrin cell surface interactions	Integrin cell surface interactions
tRNA processing in the mitochondrion	Syndecan interactions	Syndecan interactions
Complex I biogenesis	Translocation of GLUT4 to the plasma membrane	Translocation of GLUT4 to the plasma membrane
rRNA processing in the mitochondrion	HSF1-dependent transactivation	Collagen biosynthesis and modifying enzymes
Formation of ATP by chemiosmotic coupling	Attenuation phase	Collagen formation
Reduction of cytosolic Ca++ levels	HSF1 activation	Extracellular matrix organization
Phase 0 - rapid depolarisation	Cellular response to heat stress	Collagen degradation
Formation of editosomes by ADAR proteins	Regulation of HSF1-mediated heat shock response	Degradation of the extracellular matrix
Negative regulation of TCF-dependent signaling by DVL-interacting proteins	Proton-coupled monocarboxylate transport	Crosslinking of collagen fibrils
Nuclear Receptor transcription pathway	Smooth Muscle Contraction	Non-integrin membrane-ECM interactions
Pyruvate metabolism	TP53 Regulates Transcription of Cell Cycle Genes	NCAM1 interactions
P<0.05	Transcriptional regulation of white adipocyte differentiation	Peptide chain elongation
	Loss of Function of SMAD4 in Cancer	Nonsense Mediated Decay (NMD) independent of the Exon Junction Complex (EJC)
	SMAD4 MH2 Domain Mutants in Cancer	COPI-dependent Golgi-to-ER retrograde traffic
	Cellular responses to stress	Eukaryotic Translation Elongation
	Sema4D induced cell migration and growth-cone collapse	Formation of a pool of free 40S subunits
	TP53 regulates transcription of additional cell cycle genes whose exact role in the p53 pathway remain uncertain	Eukaryotic Translation Termination
	Sema4D in semaphorin signaling	Defective B4GALT1 causes B4GALT1-CDG (CDG-2d)
	Type I hemidesmosome assembly	Defective ST3GAL3 causes MCT12 and EIEE15
	P<0.05	Defective CHST6 causes MCDC1
		Viral mRNA Translation
		Selenocysteine synthesis
		RHO GTPases activate IQGAPs
		L13a-mediated translational silencing of Ceruloplasmin expression
		SRP-dependent cotranslational protein targeting to membrane
		GTP hydrolysis and joining of the 60S ribosomal subunit
		Nonsense-Mediated Decay (NMD)
		Nonsense Mediated Decay (NMD) enhanced by the Exon Junction Complex (EJC)
		P<0.05
