# Supplementary material for: Overexpression of PGC‐1α in aging muscle enhances a subset of young‐like molecular patterns
Source: Aging Cell. 2018 Feb 10;17(2):e12707. doi: 10.1111/acel.12707 (PMC5847875; doi:10.1111/acel.12707)
Supplement: Supplementary file 7 [file ACEL-17-e12707-s007.xlsx]

## Sheet: Plan1
Table S6	Primers used for fiber type myosin qRT-PCR and mtDNA qPCR
RT-qPCR primer sequences
	mRNA	RefSeq (GenBank)	Sequence (5′ – 3′)
MyHC-2X	Mus musculus myosin, heavy polypeptide 1, skeletal muscle, adult (Myh1)	NM_030679.1	F:	TGCAGCCTGGATGATCTACA
			R:	CACCACCTCTGCGTTATACAC
MyHC-2A	Mus musculus myosin, heavy polypeptide 2, skeletal muscle, adult (Myh2)	NM_001039545.2	F:	CGACGCCCTGAGAAACTACAG
			R:	ATGGCCAGCTGCTCCTTCAG
MyHC-2B	Mus musculus myosin, heavy polypeptide 4, skeletal muscle (Myh4)	NM_010855.3	F:	GCCGTCAAGGGTCTTCGTAAG
			R:	GCAGCCTCAGCACGTTCTTG
MyHC-β/slow	Mus musculus myosin, heavy polypeptide 7, cardiac muscle, beta (Myh7)	NM_080728.2	F:	GAGGCCCAGAAACAAGTGAAGAG
			R:	TGGCACGGACAGCATCATC
Primers for mtDNA amplification
ND1
	Sequence 5’ – 3’
Primer 1	GCCTGACCCATAGCCATAAT
Primer 2	CGGCTGCGTATTCTACGTTA
Probe	/56-FAM/TCTCAACC/ZEN/TAGCAGAAACAAACCGG/3IABkFQ/
ND5
	Sequence 5’ – 3’
Primer 1	CCCATGACTACCATCAGCAATAG
Primer 2	TGGAATCGGACCAGTAGGAA
Probe	/5TET/AGTAGTGCT/ZEN/GAAACTGGTGTAGGGC/3IABkFQ/
12S
	Sequence 5’ – 3’
Primer 1	CTACCTCACCATCTCTTGCTAAT
Primer 2	TTGGCTACACCTTGACCTAAC
Probe	/5Cy5/ATACCGCCATCTTCAGCAAACCCT/3IAbRQSp/
